# Supplementary material for: Plasma proteomic profiles from disease-discordant monozygotic twins suggest that molecular pathways are shared in multiple systemic autoimmune diseases*
Source: Arthritis Res Ther. 2011 Nov 1;13(6):R181. doi: 10.1186/ar3506 (PMC3315681; doi:10.1186/ar3506)
Supplement: Additional file 2 — Summary of differential plasma protein levels in comparisons of SAID-affected twins vs. said-unaffected twins. Excel file documenting all processed, primary data for individual plasma proteins levels in the respective comparison groups as determined by LC-ESI-MS with corresponding statistical analyses (see Materials and methods). [file ar3506-S2.XLS]

## Sheet: Summary
	Study: Plasma Proteome
			Summary Sheet
	Number of Significant Changes
	P<0.001	7
	P<0.005	27		Group 1		Group 2
	P<0.01	60		Affected		Unaffected
	P<0.05	309		Median CV	0.212587	Median CV	0.212691
	CountDiff	22		Avg CV	0.237296	Avg CV	0.237604
	# Comp	9549
Initial Sort by: # Peptides, Column F						Exp.Ratio = Group1/Group2
#	Accession #	gi #	Protein Description	# Components	# Peptides	<Exp Ratio>	Fold Change	Trend	<P>	<Score>
1	P01011	112874	Alpha-1-antichymotrypsin precursor (ACT)	23	14	1.36849	1.36849	Up	0.000761518	0.980477
2	P02763	112877	Alpha-1-acid glycoprotein 1 precursor (AGP 1) (Orosomucoid 1) (OMD 1)	12	12	1.42163	1.42163	Up	0.00728456	0.977439
3	P01028	20141171	Complement C4 precursor [Contains: C4a anaphylatoxin]	4	4	1.36	1.36	Up	0.0122117	0.999644
4	P05155	124096	Plasma protease C1 inhibitor precursor (C1 Inh) (C1Inh)	6	4	1.19344	1.19344	Up	0.0144284	0.993207
5	P02765	112910	Alpha-2-HS-glycoprotein precursor (Fetuin-A) (Alpha-2-Z-globulin) (Ba-alpha-2-glycoprotein) (PRO2743)	2	2	0.789306	-1.26694	Down	0.027751	0.92264
6	P02652	114000	Apolipoprotein A-II precursor (Apo-AII) (ApoA-II)	3	2	0.750474	-1.33249	Down	0.0230828	0.961386
7	P13671	116609	Complement component C6 precursor	2	2	1.1885	1.1885	Up	0.0282466	0.983193
8	P27169	130675	Serum paraoxonase/arylesterase 1 (PON 1) (Serum aryldialkylphosphatase 1) (A-esterase 1) (Aromatic esterase 1) (K-45)	3	2	0.822526	-1.21577	Down	0.019451	0.998232
9	P03952	125184	Plasma kallikrein precursor (Plasma prekallikrein) (Kininogenin) (Fletcher factor)	1	1	1.21955	1.21955	Up	0.0407105	0.999972
10	P35908	547754	Keratin, type II cytoskeletal 2 epidermal (Cytokeratin 2e) (K2e) (CK 2e)	2	1	1.26	1.26	Up	0.00403037	0.992304
11	P02748	1352108	Complement component C9 precursor	1	1	1.176	1.176	Up	0.0390235	0.909367
12	P52179	1709202	Myomesin 1 (190 kDa titin-associated protein) (190 kDa connectin-associated protein)	1	1	1.26772	1.26772	Up	0.0417615	0.899479
13	P29374	1710030	Retinoblastoma-binding protein 1 (RBBP-1)	1	1	1.52895	1.52895	Up	0.0116521	0.993509
14	P49289_2	2828747	[Segment 2 of 2] Unknown protein from 2D-page of heart	1	1	1.30717	1.30717	Up	0.00458639	0.982664
15	P56962	9297044	Syntaxin 17 (KAT01814)	1	1	1.30392	1.30392	Up	0.00219376	0.92963
16	P07358	20141201	Complement component C8 beta chain precursor	2	1	1.14191	1.14191	Up	0.00702575	0.998638
17	O43451	21431783	Maltase-glucoamylase, intestinal [Includes: Maltase (Alpha-glucosidase); Glucoamylase (Glucan 1,4-alpha-glucosidase)]	1	1	1.51321	1.51321	Up	0.0166795	0.841543
18	Q9HBJ7	23396891	Ubiquitin carboxyl-terminal hydrolase 29 (Ubiquitin thiolesterase 29) (Ubiquitin-specific processing protease 29) (Deubiquitinating enzyme 29)	2	1	1.43893	1.43893	Up	0.027142	0.864858
19	P02750	23503037	Leucine-rich alpha-2-glycoprotein precursor (LRG)	1	1	1.26011	1.26011	Up	0.0473102	0.991515
20	Q8TCT9	25008563	Minor histocompatibility antigen H13 (Signal peptide peptidase) (Presenilin-like protein 3)	1	1	0.784959	-1.27395	Down	0.0356072	0.809992
21	Q96HJ5	29611825	Membrane-spanning 4-domains subfamily A member 3 (Hematopoietic-specific transmembrane-4 protein) (CD20 antigen-like protein)	1	1	1.21105	1.21105	Up	0.0197236	0.875672
22	NP_938019.1	38093651	hypothetical protein LOC255743 [Homo sapiens]	1	1	1.22126	1.22126	Up	0.00671004	0.947666
23	NP_941374.1	38373684	KIAA0720 protein isoform b [Homo sapiens]	1	1	1.27168	1.27168	Up	0.0200348	0.847665
24	NP_065779.1	45387945	KIAA1228 protein [Homo sapiens]	1	1	1.38005	1.38005	Up	0.0188921	0.996172

## Sheet: Detail
	Study: Plasma Proteome
			Detail Sheet
	Number of Significant Changes
	P<0.001	7
	P<0.005	27		Group 1		Group 2
	P<0.01	60		Affected		Unaffected
	P<0.05	309		Median CV	0.212587	Median CV	0.212691
	CountDiff	22		Avg CV	0.237296	Avg CV	0.237604
CountDiffmin	-6	CountDiffmax	6
Initial Sort by: P Value; Column Q											Exp.Ratio = Group1/Group2					Affected				Unaffected
# Comp	9549				Identification											Group 1				Group 2
Component #	m/z	R.T.(min.)	z	M+H	Accession #	gi #	Protein Description	Peptide	Score	Mods	Exp. Ratio	Fold Change	Trend	P used	CountDiff	Mean	SD	CV	Count	Mean	SD	CV	Count
1.0214	432.734	358.43	2	864.46	P49289_2	2828747	[Segment 2 of 2] Unknown protein from 2D-page of heart	IMETNLK	0.982664	Oxidation(M2)	1.30717	1.30717	Up	0.00458639	0	786	141.005	0.179396	10	601.3	138.809	0.230849	10
1.02395	444.752	352.36	2	888.497	P23396	417719	40S ribosomal protein S3	ELTAVVQK	0.856704	Deamidation(Q7)	0.833031	-1.20044	Down	1	-1	238.488	178.445	0.748236	8	286.289	289.706	1.01194	9
1.02675	459.209	309.85	2	917.41	Q10567	1703167	Adapter-related protein complex 1 beta 1 subunit (Beta-adaptin 1) (Adaptor protein complex AP-1 beta-1 subunit) (Golgi adaptor HA1/AP1 adaptin beta subunit) (Clathrin assembly protein complex 1 beta large chain)	FMEMLSK	0.919318	Oxidation(M2),Oxidation(M4)	1.24699	1.24699	Up	0.0934542	-2	40.9429	9.79351	0.2392	7	32.8333	7.14475	0.217607	9
1.00764	362.212	501.77	4	1445.82	P43652	1168366	Afamin precursor (Alpha-albumin) (Alpha-Alb)	RHPDLSIPELLR	0.980633		0.876814	-1.14049	Down	0.168614	-1	24.3667	3.5	0.143639	9	27.79	6.4839	0.233318	10
1.03146	482.615	501.8	3	1445.83	P43652	1168366	Afamin precursor (Alpha-albumin) (Alpha-Alb)	RHPDLSIPELLR	0.980633		0.882374	-1.13331	Down	0.215496	0	49.36	10.1657	0.205949	10	55.94	12.5901	0.225065	10
1.08285	817.069	734.45	3	2449.19	P43652	1168366	Afamin precursor (Alpha-albumin) (Alpha-Alb)	HELTDEELQSLFTNFANVVDK	0.936356		0.905575	-1.10427	Down	0.23997	0	66.27	13.6986	0.206709	10	73.18	11.6222	0.158816	10
1.079	777.09	789.19	3	2329.26	P43652	1168366	Afamin precursor (Alpha-albumin) (Alpha-Alb)	NPFVFAPTLLTVAVHFEEVAK	0.995329		0.850301	-1.17605	Down	0.263767	0	25.39	8.17101	0.32182	10	29.86	9.1252	0.3056	10
1.06915	693.284	359.48	2	1385.56	P43652	1168366	Afamin precursor (Alpha-albumin) (Alpha-Alb)	FTDSENVCQER	1		0.928493	-1.07701	Down	0.384315	0	109.72	21.3252	0.19436	10	118.17	14.4498	0.122279	10
1.02734	462.526	359.42	3	1385.56	P43652	1168366	Afamin precursor (Alpha-albumin) (Alpha-Alb)	FTDSENVCQER	1		0.948767	-1.054	Down	0.514244	0	34.63	7.33576	0.211833	10	36.5	4.97371	0.136266	10
1.04353	541.899	429.32	3	1623.68	P43652	1168366	Afamin precursor (Alpha-albumin) (Alpha-Alb)	AESPEVCFNEESPK	0.996546		0.955144	-1.04696	Down	0.580743	0	26.83	5.7467	0.214189	10	28.09	4.11945	0.146652	10
1.04937	574.276	414.13	2	1147.54	P43652	1168366	Afamin precursor (Alpha-albumin) (Alpha-Alb)	ICAMEGLPQK	0.995424		0.952263	-1.05013	Down	0.623176	0	191.5	34.584	0.180595	10	201.1	23.3498	0.11611	10
1.03824	517.75	301.05	2	1034.49	P43652	1168366	Afamin precursor (Alpha-albumin) (Alpha-Alb)	GQCIINSNK	0.999266		0.969557	-1.0314	Down	0.677553	0	119.43	25.0176	0.209475	10	123.18	12.3203	0.100019	10
1.08556	851.891	485.63	2	1702.77	P43652	1168366	Afamin precursor (Alpha-albumin) (Alpha-Alb)	AQYVQEATFEEMEK	0.999799		0.958665	-1.04312	Down	0.705052	0	31.31	8.80624	0.28126	10	32.66	6.73815	0.206312	10
1.00517	345.5	296.46	3	1034.48	P43652	1168366	Afamin precursor (Alpha-albumin) (Alpha-Alb)	GQCIINSNK	0.999266		0.947658	-1.05523	Down	0.73373	0	70.61	18.3728	0.260201	10	74.51	11.6409	0.156232	10
1.04119	530.948	629.66	3	1590.83	P43652	1168366	Afamin precursor (Alpha-albumin) (Alpha-Alb)	ESLLNHFLYEVAR	0.998507		0.973612	-1.0271	Down	0.746248	0	121.02	23.1928	0.191644	10	124.3	21.4064	0.172215	10
1.05148	584.845	679.12	4	2336.36	P43652	1168366	Afamin precursor (Alpha-albumin) (Alpha-Alb)	FGTKVVHFIYIAILSQKFPK	0.922944		0.951168	-1.05134	Down	0.78027	-1	18.6667	0.51316	0.0274907	3	19.625	6.26492	0.319231	4
1.0406	527.795	371.37	2	1054.58	P43652	1168366	Afamin precursor (Alpha-albumin) (Alpha-Alb)	LPNNVLQEK	0.999856		0.961421	-1.04013	Down	0.820397	0	157	27.8927	0.17766	10	163.3	17.3657	0.106342	10
1.04068	528.287	386.4	2	1055.57	P43652	1168366	Afamin precursor (Alpha-albumin) (Alpha-Alb)	LPNNVLQEK	0.969071	Deamidation(N3)	1.01265	1.01265	Up	0.897054	2	21.0125	4.32284	0.205727	8	20.75	2.91942	0.140695	6
1.08245	812.348	429.19	2	1623.69	P43652	1168366	Afamin precursor (Alpha-albumin) (Alpha-Alb)	AESPEVCFNEESPK	0.996546		0.951936	-1.05049	Down	0.909722	0	64.17	13.3627	0.208239	10	67.41	7.43587	0.110308	10
1.04833	568.262	485.59	3	1702.77	P43652	1168366	Afamin precursor (Alpha-albumin) (Alpha-Alb)	AQYVQEATFEEMEK	0.999799		0.988297	-1.01184	Down	0.922455	0	33.78	9.82206	0.290766	10	34.18	8.22041	0.240503	10
1.08078	795.928	629.85	2	1590.85	P43652	1168366	Afamin precursor (Alpha-albumin) (Alpha-Alb)	ESLLNHFLYEVAR	0.998507		1.00653	1.00653	Up	0.939338	0	26.19	5.6591	0.216079	10	26.02	4.04469	0.155446	10
1.04903	571.975	557.69	3	1713.91	P43652	1168366	Afamin precursor (Alpha-albumin) (Alpha-Alb)	IAPQLSTEELVSLGEK	0.932807		1.04416	1.04416	Up	1	2	75.075	17.6283	0.234809	4	71.9	6.08112	0.0845774	2
1.07367	723.837	531.03	2	1446.67	P02763	112877	Alpha-1-acid glycoprotein 1 precursor (AGP 1) (Orosomucoid 1) (OMD 1)	TYMLAFDVNDEK	1	Deamidation(N9)	1.5	1.5	Up	0.00728456	0	50.4	17.7165	0.351517	10	33.6	9.56777	0.284755	10
1.04919	572.759	312.01	2	1144.51	P02763	112877	Alpha-1-acid glycoprotein 1 precursor (AGP 1) (Orosomucoid 1) (OMD 1)	YVGGQEHFAH	0.999918		1.32936	1.32936	Up	0.008645	0	490.8	101.038	0.205863	10	369.2	81.5391	0.220853	10
1.0527	591.277	445.58	2	1181.55	P02763	112877	Alpha-1-acid glycoprotein 1 precursor (AGP 1) (Orosomucoid 1) (OMD 1)	MLAFDVNDEK	1		1.48721	1.48721	Up	0.0105763	0	354.7	106.854	0.301252	10	238.5	66.7537	0.27989	10
1.08577	854.919	457.78	2	1708.83	P02763	112877	Alpha-1-acid glycoprotein 1 precursor (AGP 1) (Orosomucoid 1) (OMD 1)	NWGLSVYADKPETTK	0.999999		1.37381	1.37381	Up	0.0116113	0	403.9	100.114	0.247868	10	294	69.8586	0.237614	10
1.00931	373.186	554.84	2	745.364	P02763	112877	Alpha-1-acid glycoprotein 1 precursor (AGP 1) (Orosomucoid 1) (OMD 1)	TYMLAF	0.925371		1.51684	1.51684	Up	0.0146696	0	113.49	38.2912	0.337397	10	74.82	21.8034	0.291411	10
1.06586	666.828	599.85	2	1332.65	P02763	112877	Alpha-1-acid glycoprotein 1 precursor (AGP 1) (Orosomucoid 1) (OMD 1)	SVQEIQATFFY	0.998224		1.6449	1.6449	Up	0.0172575	0	63.74	21.9642	0.344591	10	38.75	17.28	0.445935	10
1.02863	469.22	310.79	2	937.432	P02763	112877	Alpha-1-acid glycoprotein 1 precursor (AGP 1) (Orosomucoid 1) (OMD 1)	AFDVNDEK	0.999606		1.42504	1.42504	Up	0.0222067	0	46.67	14.436	0.309321	10	32.75	9.62211	0.293805	10
1.0401	525.761	399.45	2	1050.51	P02763	112877	Alpha-1-acid glycoprotein 1 precursor (AGP 1) (Orosomucoid 1) (OMD 1)	LAFDVNDEK	0.999835		1.45216	1.45216	Up	0.0255721	0	112.15	36.385	0.324431	10	77.23	26.4459	0.34243	10
1.0415	532.279	452.77	3	1594.82	P02763	112877	Alpha-1-acid glycoprotein 1 precursor (AGP 1) (Orosomucoid 1) (OMD 1)	WGLSVYADKPETTK	0.999953		1.32507	1.32507	Up	0.0273998	-1	44.5222	10.1407	0.227768	9	33.6	9.4541	0.281372	10
1.03143	482.558	517.88	3	1445.66	P02763	112877	Alpha-1-acid glycoprotein 1 precursor (AGP 1) (Orosomucoid 1) (OMD 1)	TYMLAFDVNDEK	1		1.30574	1.30574	Up	0.0276307	0	170.7	45.1123	0.264278	10	130.73	24.6292	0.188397	10
1.03688	511.763	470.11	2	1022.52	P02763	112877	Alpha-1-acid glycoprotein 1 precursor (AGP 1) (Orosomucoid 1) (OMD 1)	SVQEIQATF	0.825795		1.41728	1.41728	Up	0.0396204	0	154.88	52.6769	0.340114	10	109.28	37.0912	0.339414	10
1.0912	994.506	419.3	1	994.506	P02763	112877	Alpha-1-acid glycoprotein 1 precursor (AGP 1) (Orosomucoid 1) (OMD 1)	TEDTIFLR	0.98057		1.28211	1.28211	Up	0.0401216	0	289.5	66.5286	0.229805	10	225.8	62.125	0.275133	10
1.00349	332.179	419.52	3	994.521	P02763	112877	Alpha-1-acid glycoprotein 1 precursor (AGP 1) (Orosomucoid 1) (OMD 1)	TEDTIFLR	0.98057		1.25023	1.25023	Up	0.0500916	0	88.7667	8.62863	0.0972058	3	71	6.32139	0.0890337	3
1.05283	591.778	458.22	2	1182.55	P02763	112877	Alpha-1-acid glycoprotein 1 precursor (AGP 1) (Orosomucoid 1) (OMD 1)	MLAFDVNDEK	0.999586	Deamidation(N7)	1.3527	1.3527	Up	0.0537841	1	23.9429	4.80064	0.200504	7	17.7	3.23481	0.182758	6
1.00309	328.212	460.71	3	982.62	P02763	112877	Alpha-1-acid glycoprotein 1 precursor (AGP 1) (Orosomucoid 1) (OMD 1)	FAHLLILR	0.997935		1.28544	1.28544	Up	0.0539182	0	73.81	20.9752	0.284179	10	57.42	13.2487	0.230733	10
1.09377	1112.52	420.9	1	1112.52	P02763	112877	Alpha-1-acid glycoprotein 1 precursor (AGP 1) (Orosomucoid 1) (OMD 1)	SDVVYTDWK	0.999955		1.26565	1.26565	Up	0.0648322	0	167.333	44.8274	0.267893	9	132.211	26.8915	0.203398	9
1.02653	457.568	422.03	3	1370.69	P02763	112877	Alpha-1-acid glycoprotein 1 precursor (AGP 1) (Orosomucoid 1) (OMD 1)	YVGGQEHFAHLL	0.994293		1.34382	1.34382	Up	0.0830041	2	27.33	9.62728	0.352261	10	20.3375	6.84876	0.336755	8
1.0119	387.535	581.89	3	1160.59	P02763	112877	Alpha-1-acid glycoprotein 1 precursor (AGP 1) (Orosomucoid 1) (OMD 1)	WFYIASAFR	0.999998		1.21206	1.21206	Up	0.0883045	0	83.45	22.3942	0.268355	10	68.85	11.3546	0.164918	10
1.02027	428.218	457.59	4	1709.85	P02763	112877	Alpha-1-acid glycoprotein 1 precursor (AGP 1) (Orosomucoid 1) (OMD 1)	NWGLSVYADKPETTK	0.815461	Deamidation(N1)	1.50373	1.50373	Up	0.103224	1	40.3	11.6947	0.290192	4	26.8	5.07445	0.189345	3
1.02023	427.97	457.68	4	1708.86	P02763	112877	Alpha-1-acid glycoprotein 1 precursor (AGP 1) (Orosomucoid 1) (OMD 1)	NWGLSVYADKPETTK	0.999999		1.19344	1.19344	Up	0.201012	1	44.1333	11.4222	0.258811	6	36.98	4.23993	0.114655	5
1.0682	685.842	461.98	2	1370.68	P02763	112877	Alpha-1-acid glycoprotein 1 precursor (AGP 1) (Orosomucoid 1) (OMD 1)	YVGGQEHFAHLL	0.994293		0.963638	-1.03773	Down	0.272581	0	993.8	85.6398	0.0861741	10	1031.3	59.677	0.0578658	10
1.0509	581.944	659.55	3	1743.82	P02763	112877	Alpha-1-acid glycoprotein 1 precursor (AGP 1) (Orosomucoid 1) (OMD 1)	EQLGEFYEALDCLR	1		1.11146	1.11146	Up	0.347558	-2	17.7	2.40416	0.135828	2	15.925	1.88392	0.1183	4
1.02282	438.985	507.81	4	1752.92	P02763	112877	Alpha-1-acid glycoprotein 1 precursor (AGP 1) (Orosomucoid 1) (OMD 1)	YVGGQEHFAHLLILR	0.999849		1.14704	1.14704	Up	0.412503	0	670.1	298.987	0.446183	10	584.2	112.51	0.192587	10
1.04008	525.753	384.82	2	1050.5	P02763	112877	Alpha-1-acid glycoprotein 1 precursor (AGP 1) (Orosomucoid 1) (OMD 1)	LAFDVNDEK	0.999835		1.12486	1.12486	Up	0.465019	0	413.5	167.919	0.406093	10	367.6	95.8647	0.260785	10
1.0343	497.761	387.6	2	994.515	P02763	112877	Alpha-1-acid glycoprotein 1 precursor (AGP 1) (Orosomucoid 1) (OMD 1)	TEDTIFLR	0.98057		1.0621	1.0621	Up	0.674905	0	26.51	9.792	0.36937	10	24.96	5.94665	0.238247	10
1.09428	1160.58	581.93	1	1160.58	P02763	112877	Alpha-1-acid glycoprotein 1 precursor (AGP 1) (Orosomucoid 1) (OMD 1)	WFYIASAFR	0.999998		1.03699	1.03699	Up	0.779246	-1	106.633	25.0207	0.234643	9	102.83	32.9618	0.320547	10
1.05149	584.989	507.73	3	1752.95	P02763	112877	Alpha-1-acid glycoprotein 1 precursor (AGP 1) (Orosomucoid 1) (OMD 1)	YVGGQEHFAHLLILR	0.999849		1.14609	1.14609	Up	0.850107	0	278.5	145.308	0.521753	10	243	50.4953	0.2078	10
1.08681	876.985	507.89	2	1752.96	P02763	112877	Alpha-1-acid glycoprotein 1 precursor (AGP 1) (Orosomucoid 1) (OMD 1)	YVGGQEHFAHLLILR	0.999849		1.24205	1.24205	Up	0.850107	0	36.33	20.1177	0.553749	10	29.25	6.64149	0.22706	10
1.0369	511.767	444.43	2	1022.53	P02763	112877	Alpha-1-acid glycoprotein 1 precursor (AGP 1) (Orosomucoid 1) (OMD 1)	SVQEIQATF	0.825795		1.00436	1.00436	Up	0.97572	1	36.8222	12.8652	0.349388	9	36.6625	8.07782	0.220329	8
1.09263	1050.51	385.01	1	1050.51	P02763	112877	Alpha-1-acid glycoprotein 1 precursor (AGP 1) (Orosomucoid 1) (OMD 1)	LAFDVNDEK	0.999835		1.2281	1.2281	Up		3	16.825	2.94661	0.175133	4	13.7			1
1.08687	878.928	498.62	2	1756.85	P19652	231458	Alpha-1-acid glycoprotein 2 precursor (AGP 2) (Orosomucoid 2) (OMD 2)	NWGLSFYADKPETTK	0.998777		1.1461	1.1461	Up	0.131125	0	139.4	26.4247	0.189561	10	121.63	23.7171	0.194994	10
1.05176	586.279	499.12	3	1756.82	P19652	231458	Alpha-1-acid glycoprotein 2 precursor (AGP 2) (Orosomucoid 2) (OMD 2)	NWGLSFYADKPETTK	0.998777		1.12895	1.12895	Up	0.140465	0	593.6	100.16	0.168733	10	525.8	102.454	0.194854	10
1.02055	429.546	321.05	3	1286.62	P19652	231458	Alpha-1-acid glycoprotein 2 precursor (AGP 2) (Orosomucoid 2) (OMD 2)	SFYADKPETTK	0.999983		1.22876	1.22876	Up	0.18605	0	100.5	35.2158	0.350406	10	81.79	24.3633	0.297877	10
1.05178	586.293	458.44	3	1756.86	P19652	231458	Alpha-1-acid glycoprotein 2 precursor (AGP 2) (Orosomucoid 2) (OMD 2)	NWGLSFYADKPETTK	0.998777		1.11027	1.11027	Up	0.260263	5	20.54	3.38369	0.164736	10	18.5	2.9555	0.159757	5
1.05738	617.86	441.78	2	1234.71	P19652	231458	Alpha-1-acid glycoprotein 2 precursor (AGP 2) (Orosomucoid 2) (OMD 2)	EHVAHLLFLR	0.992997		0.994345	-1.00569	Down	0.472509	0	40.44	16.615	0.410856	10	40.67	7.24478	0.178136	10
1.0297	473.564	533.86	3	1418.68	P19652	231458	Alpha-1-acid glycoprotein 2 precursor (AGP 2) (Orosomucoid 2) (OMD 2)	TLMFGSYLDDEK	0.995128		1.14513	1.14513	Up	0.605244	1	34.125	14.0844	0.412728	4	29.8	5.55068	0.186264	3
1.09415	1144.49	437.71	1	1144.49	P19652	231458	Alpha-1-acid glycoprotein 2 precursor (AGP 2) (Orosomucoid 2) (OMD 2)	SDVMYTDWK	0.953623		1.42714	1.42714	Up	0.650025	0	71.2	71.2612	1.00086	10	49.89	22.2602	0.446185	10
1.0928	1057.96	698.18	2	2114.92	P19652	231458	Alpha-1-acid glycoprotein 2 precursor (AGP 2) (Orosomucoid 2) (OMD 2)	EQLGEFYEALDCLCIPR	0.999999		0.981209	-1.01915	Down	0.850107	0	266.3	82.9391	0.31145	10	271.4	107.816	0.397258	10
1.00104	309.427	441.93	4	1234.68	P19652	231458	Alpha-1-acid glycoprotein 2 precursor (AGP 2) (Orosomucoid 2) (OMD 2)	EHVAHLLFLR	0.992997		1.01178	1.01178	Up	0.935039	0	249	99.7385	0.400556	10	246.1	47.1698	0.191669	10
1.07288	717.827	507.91	2	1434.65	P19652	231458	Alpha-1-acid glycoprotein 2 precursor (AGP 2) (Orosomucoid 2) (OMD 2)	TLMFGSYLDDEK	0.999999	Oxidation(M3)	1.06406	1.06406	Up	1	2	24.7714	10.3298	0.417006	7	23.28	7.08781	0.304459	5
1.08981	946.437	526.78	2	1891.87	P01011	112874	Alpha-1-antichymotrypsin precursor (ACT)	LYGSEAFATDFQDSAAAK	0.999836		1.40293	1.40293	Up	0.000761518	0	131.37	36.3595	0.276772	10	93.64	13.8216	0.147603	10
1.01338	395.23	535.34	2	789.451	P01011	112874	Alpha-1-antichymotrypsin precursor (ACT)	NVIFSPL	0.927934		1.58368	1.58368	Up	0.00273876	1	206.143	43.5103	0.211068	7	130.167	17.8148	0.136861	6
1.08459	838.341	378.62	1	838.341	P01011	112874	Alpha-1-antichymotrypsin precursor (ACT)	MEEVEAM	0.999956		1.62631	1.62631	Up	0.00330982	1	31.7333	8.70201	0.274223	9	19.5125	5.08736	0.260723	8
1.04406	544.943	593.46	3	1632.81	P01011	112874	Alpha-1-antichymotrypsin precursor (ACT)	MEEVEAMLLPETLK	1		1.2975	1.2975	Up	0.00358529	0	202.8	54.942	0.270917	10	156.3	16.1111	0.103078	10
1.07054	702.439	333.17	1	702.439	P01011	112874	Alpha-1-antichymotrypsin precursor (ACT)	ITDLIK	0.892178		1.3065	1.3065	Up	0.00457111	0	36.36	7.8527	0.215971	10	27.83	3.99946	0.14371	10
1.06001	631.295	526.85	3	1891.87	P01011	112874	Alpha-1-antichymotrypsin precursor (ACT)	LYGSEAFATDFQDSAAAK	0.999836		1.39582	1.39582	Up	0.00514218	0	160.1	47.6549	0.297657	10	114.7	15.3214	0.133578	10
1.08023	789.445	535.23	1	789.445	P01011	112874	Alpha-1-antichymotrypsin precursor (ACT)	NVIFSPL	0.927934		1.4884	1.4884	Up	0.005229	0	159.11	44.5731	0.28014	10	106.9	20.2891	0.189795	10
1.08283	816.908	593.34	2	1632.81	P01011	112874	Alpha-1-antichymotrypsin precursor (ACT)	MEEVEAMLLPETLK	1		1.28631	1.28631	Up	0.00724067	0	275.4	79.2383	0.287721	10	214.1	23.8348	0.111326	10
1.09284	1061.58	470.19	1	1061.58	P01011	112874	Alpha-1-antichymotrypsin precursor (ACT)	EIGELYLPK	0.9631		1.32787	1.32787	Up	0.0072626	0	39.69	10.0363	0.252868	10	29.89	4.44183	0.148606	10
1.07224	712.656	405.96	3	2135.95	P01011	112874	Alpha-1-antichymotrypsin precursor (ACT)	HPNSPLDEENLTQENQDR	1		1.38999	1.38999	Up	0.00730751	0	211	48.7123	0.230864	10	151.8	37.3863	0.246286	10
1.08641	867.429	635.24	2	1733.85	P01011	112874	Alpha-1-antichymotrypsin precursor (ACT)	GTHVDLGLASANVDFAF	0.996714		1.50881	1.50881	Up	0.00811987	0	104.44	26.1745	0.250617	10	69.22	26.7685	0.386716	10
1.09303	1068.48	405.93	2	2135.95	P01011	112874	Alpha-1-antichymotrypsin precursor (ACT)	HPNSPLDEENLTQENQDR	1		1.40793	1.40793	Up	0.0134765	-1	31.35	7.60263	0.242508	8	22.2667	4.70372	0.211245	9
1.02895	470.698	415.37	2	940.388	P01011	112874	Alpha-1-antichymotrypsin precursor (ACT)	DLDSQTMM	0.923995		1.55084	1.55084	Up	0.0139833	0	78.55	29.1689	0.371342	10	50.65	17.228	0.340139	10
1.04976	575.954	496.3	3	1725.85	P01011	112874	Alpha-1-antichymotrypsin precursor (ACT)	FRDEELSCTVVELK	0.999814		1.31058	1.31058	Up	0.0168908	0	64.31	15.0767	0.234437	10	49.07	9.84367	0.200605	10
1.00811	365.54	347.4	3	1094.61	P01011	112874	Alpha-1-antichymotrypsin precursor (ACT)	NLAVSQVVHK	0.999948		1.2325	1.2325	Up	0.0191535	0	762.3	154.35	0.202479	10	618.5	69.0945	0.111713	10
1.0863	864.483	357.9	1	864.483	P01011	112874	Alpha-1-antichymotrypsin precursor (ACT)	LINDYVK	0.999807		1.21292	1.21292	Up	0.0235844	1	30.66	5.59309	0.182423	10	25.2778	3.64238	0.144094	9
1.0896	940.38	415.42	1	940.38	P01011	112874	Alpha-1-antichymotrypsin precursor (ACT)	DLDSQTMM	0.923995		1.33772	1.33772	Up	0.0247931	4	24.4	6.05702	0.248239	9	18.24	2.89879	0.158925	5
1.0901	954.482	558.13	2	1907.96	P01011	112874	Alpha-1-antichymotrypsin precursor (ACT)	AVLDVFEEGTEASAATAVK	0.999635		1.29145	1.29145	Up	0.0263822	0	170.6	40.8281	0.239321	10	132.1	28.5208	0.215903	10
1.06088	636.656	558.23	3	1907.95	P01011	112874	Alpha-1-antichymotrypsin precursor (ACT)	AVLDVFEEGTEASAATAVK	0.999635		1.29155	1.29155	Up	0.0297031	0	287.5	71.0418	0.247102	10	222.6	48.328	0.217107	10
1.09032	960.509	373.97	1	960.509	P01011	112874	Alpha-1-antichymotrypsin precursor (ACT)	ADLSGITGAR	1		1.30661	1.30661	Up	0.0301146	0	36.35	9.81827	0.270104	10	27.82	5.32015	0.191235	10
1.05026	578.619	635.01	3	1733.84	P01011	112874	Alpha-1-antichymotrypsin precursor (ACT)	GTHVDLGLASANVDFAF	0.996714		1.38949	1.38949	Up	0.0331251	1	56.83	13.1354	0.231134	10	40.9	16.1905	0.395856	9
1.0446	547.819	347.49	2	1094.63	P01011	112874	Alpha-1-antichymotrypsin precursor (ACT)	NLAVSQVVHK	0.999948		1.28222	1.28222	Up	0.0342262	0	199	48.5043	0.24374	10	155.2	37.2821	0.24022	10
1.00222	320.842	373.97	3	960.51	P01011	112874	Alpha-1-antichymotrypsin precursor (ACT)	ADLSGITGAR	1		1.24732	1.24732	Up	0.0351429	0	48.87	11.766	0.24076	10	39.18	5.55554	0.141795	10
1.0185	419.675	378.77	2	838.343	P01011	112874	Alpha-1-antichymotrypsin precursor (ACT)	MEEVEAM	0.999956		1.48741	1.48741	Up	0.0549073	1	55.15	18.4067	0.333757	10	37.0778	11.8094	0.318503	9
1.01566	405.917	587.13	3	1215.73	P01011	112874	Alpha-1-antichymotrypsin precursor (ACT)	ITLLSALVETR	1		1.20506	1.20506	Up	0.0747335	0	117.71	27.6996	0.235321	10	97.68	18.2338	0.186668	10
1.0693	694.014	843.02	3	2080.03	P01011	112874	Alpha-1-antichymotrypsin precursor (ACT)	DLDSQTMMVLVNYIFFK	0.99999	Oxidation(M8)	0.79966	-1.25053	Down	0.222353	0	31.4	11.0352	0.351439	9	39.2667	14.8782	0.378901	9
1.07799	766.055	820.8	3	2296.15	P01011	112874	Alpha-1-antichymotrypsin precursor (ACT)	DYNLNDILLQLGIEEAFTSK	1		1.19404	1.19404	Up	0.306943	0	190.7	61.9965	0.3251	10	159.71	46.7007	0.292409	10
1.0942	1148.59	820.93	2	2296.17	P01011	112874	Alpha-1-antichymotrypsin precursor (ACT)	DYNLNDILLQLGIEEAFTSK	1		0.823839	-1.21383	Down	0.351268	3	24.3444	8.42987	0.346275	9	29.55	10.9796	0.371559	6
1.08999	951.428	419.97	2	1901.85	P01011	112874	Alpha-1-antichymotrypsin precursor (ACT)	NSPLDEENLTQENQDR	0.999877		1.11749	1.11749	Up	0.653379	1	50.97	13.9709	0.274101	10	45.6111	6.47118	0.141877	9
1.06061	634.624	420.1	3	1901.86	P01011	112874	Alpha-1-antichymotrypsin precursor (ACT)	NSPLDEENLTQENQDR	0.999877		1.10011	1.10011	Up	0.677585	0	49.56	14.7753	0.298129	10	45.05	6.57947	0.146048	10
1.0462	557.036	631.72	4	2225.12	P01011	112874	Alpha-1-antichymotrypsin precursor (ACT)	GTHVDLGLASANVDFAFSLYK	0.90982		1.05055	1.05055	Up	0.784191	-1	19.12	4.88129	0.255298	5	18.2	4.01447	0.220575	6
1.07572	742.374	631.87	3	2225.1	P01011	112874	Alpha-1-antichymotrypsin precursor (ACT)	GTHVDLGLASANVDFAFSLYK	0.90982		0.977553	-1.02296	Down	0.901664	0	151.99	69.8486	0.459561	10	155.48	53.503	0.344115	10
1.09379	1113.07	631.83	2	2225.13	P01011	112874	Alpha-1-antichymotrypsin precursor (ACT)	GTHVDLGLASANVDFAFSLYK	0.90982		0.992873	-1.00718	Down	0.96873	0	51.0778	22.5989	0.442442	9	51.4444	15.7995	0.307118	9
1.05378	596.609	411.26	3	1787.81	P01011	112874	Alpha-1-antichymotrypsin precursor (ACT)	SPLDEENLTQENQDR	0.999896						4	19.425	3.88018	0.199752	4				0
1.09241	1040.51	842.78	2	2080.01	P01011	112874	Alpha-1-antichymotrypsin precursor (ACT)	DLDSQTMMVLVNYIFFK	0.99999	Oxidation(M8)					-4				0	16.425	1.57771	0.0960553	4
1.05629	611.831	463.92	2	1222.65	P01009	1703025	Alpha-1-antitrypsin precursor (Alpha-1 protease inhibitor) (Alpha-1-antiproteinase)	VFLMIEQNTK	0.873795		0.7822	-1.27844	Down	0.77283	-1	87.45	1.48492	0.0169803	2	111.8	60.0893	0.537471	3
1.07524	738.04	671.12	3	2212.1	OMHU1B	69990	alpha-1-B-glycoprotein - human	AIFYETQPSLWAESESLLK	0.997952		1.08109	1.08109	Up	0.287681	0	25.73	4.13952	0.160883	10	23.8	3.72469	0.1565	10
1.091	987.491	390.95	1	987.491	P04217	23503038	Alpha-1B-glycoprotein precursor (Alpha-1-B glycoprotein)	CLAPLEGAR	0.974989		0.825623	-1.21121	Down	0.0379709	-3	15.4667	1.13725	0.073529	3	18.7333	2.68899	0.14354	6
1.078	766.063	581.94	3	2296.17	P04217	23503038	Alpha-1B-glycoprotein precursor (Alpha-1-B glycoprotein)	TPGAAANLELIFVGPQHAGNYR	0.999883		0.926761	-1.07903	Down	0.0960534	0	164.5	21.2668	0.129282	10	177.5	15.9391	0.0897979	10
1.08329	823.905	642.76	2	1646.8	P04217	23503038	Alpha-1B-glycoprotein precursor (Alpha-1-B glycoprotein)	CEGPIPDVTFELLR	0.999467		0.873563	-1.14474	Down	0.127988	2	199.5	36.0932	0.180919	10	228.375	38.9686	0.170634	8
1.04948	574.803	582.01	4	2296.19	P04217	23503038	Alpha-1B-glycoprotein precursor (Alpha-1-B glycoprotein)	TPGAAANLELIFVGPQHAGNYR	0.999883		0.930036	-1.07523	Down	0.152291	0	36.29	4.39936	0.121228	10	39.02	3.73119	0.0956225	10
1.04651	558.966	419.89	3	1674.88	P04217	23503038	Alpha-1B-glycoprotein precursor (Alpha-1-B glycoprotein)	NGVAQEPVHLDSPAIK	0.999273		0.881628	-1.13427	Down	0.212691	0	73.66	14.4464	0.196123	10	83.55	19.3335	0.2314	10
1.02214	435.767	377.18	2	870.526	P04217	23503038	Alpha-1B-glycoprotein precursor (Alpha-1-B glycoprotein)	LLELTGPK	0.999993		1.14749	1.14749	Up	0.245059	1	60.9889	15.83	0.259555	9	53.15	10.5419	0.198342	8
1.0217	433.905	567.17	3	1299.7	P04217	46577680	Alpha-1B-glycoprotein precursor (Alpha-1-B glycoprotein)	MAPVSWITPGLK	0.979809		1.07688	1.07688	Up	0.36304	0	23.3444	4.20152	0.179979	9	21.6778	3.2813	0.151367	9
1.07661	750.415	600.06	2	1499.82	P04217	46577680	Alpha-1B-glycoprotein precursor (Alpha-1-B glycoprotein)	LSMAPVSWITPGLK	0.999972		1.07369	1.07369	Up	0.396237	-1	29.0111	3.53215	0.121752	9	27.02	6.16654	0.228221	10
1.08327	823.895	658.22	2	1646.78	P04217	23503038	Alpha-1B-glycoprotein precursor (Alpha-1-B glycoprotein)	CEGPIPDVTFELLR	0.999467		0.945842	-1.05726	Down	0.410557	0	319.6	45.9521	0.14378	10	337.9	51.0282	0.151016	10
1.08954	938.991	631.51	2	1876.97	P04217	23503038	Alpha-1B-glycoprotein precursor (Alpha-1-B glycoprotein)	VTLTCVAPLSGVDFQLR	0.921885		0.939268	-1.06466	Down	0.431475	0	136.1	18.6396	0.136955	10	144.9	28.9653	0.199899	10
1.08654	870.532	393.33	1	870.532	P04217	23503038	Alpha-1B-glycoprotein precursor (Alpha-1-B glycoprotein)	LLELTGPK	0.999993		0.947555	-1.05535	Down	0.436953	2	20.1	2.26863	0.112867	10	21.2125	3.34384	0.157635	8
1.06861	689.316	361.77	2	1377.62	P04217	23503038	Alpha-1B-glycoprotein precursor (Alpha-1-B glycoprotein)	AVALGDGGHYTCR	0.933501		0.946946	-1.05603	Down	0.451048	0	62.47	5.40495	0.0865207	10	65.97	13.1373	0.199141	10
1.04491	549.611	642.71	3	1646.82	P04217	23503038	Alpha-1B-glycoprotein precursor (Alpha-1-B glycoprotein)	CEGPIPDVTFELLR	0.999467		0.934903	-1.06963	Down	0.458256	0	89.76	16.4123	0.182846	10	96.01	20.2292	0.210699	10
1.03362	494.243	390.88	2	987.479	P04217	23503038	Alpha-1B-glycoprotein precursor (Alpha-1-B glycoprotein)	CLAPLEGAR	0.974989		0.952995	-1.04932	Down	0.461841	0	517	68.5906	0.13267	10	542.5	82.3478	0.151793	10
1.04489	549.607	658.17	3	1646.81	P04217	23503038	Alpha-1B-glycoprotein precursor (Alpha-1-B glycoprotein)	CEGPIPDVTFELLR	0.999467		0.967566	-1.03352	Down	0.599509	0	71	10.0929	0.142154	10	73.38	9.81674	0.13378	10
1.02664	458.233	376.68	3	1372.68	P04217	23503038	Alpha-1B-glycoprotein precursor (Alpha-1-B glycoprotein)	HQFLLTGDTQGR	0.999975		1.02884	1.02884	Up	0.613818	0	363.9	56.4239	0.155053	10	353.7	26.5583	0.0750871	10
1.06336	650.358	543.84	2	1299.71	P04217	46577680	Alpha-1B-glycoprotein precursor (Alpha-1-B glycoprotein)	MAPVSWITPGLK	0.979809		1.03765	1.03765	Up	0.677241	0	35.28	5.30446	0.150353	10	34	7.93431	0.233362	10
1.05905	626.33	631.56	3	1876.98	P04217	23503038	Alpha-1B-glycoprotein precursor (Alpha-1-B glycoprotein)	VTLTCVAPLSGVDFQLR	0.921885		0.983438	-1.01684	Down	0.723163	0	267.2	27.6397	0.103442	10	271.7	28.2845	0.104102	10
1.08464	838.441	448.8	2	1675.87	P04217	23503038	Alpha-1B-glycoprotein precursor (Alpha-1-B glycoprotein)	NGVAQEPVHLDSPAIK	0.999924	Deamidation(N1)	0.985594	-1.01462	Down	0.793393	0	45.84	5.46264	0.119168	10	46.51	5.80334	0.124776	10
1.02213	435.76	393.4	2	870.513	P04217	23503038	Alpha-1B-glycoprotein precursor (Alpha-1-B glycoprotein)	LLELTGPK	0.999993		0.989278	-1.01084	Down	0.849573	0	664.3	85.5571	0.128793	10	671.5	81.7398	0.121727	10
1.03199	485.596	419.4	3	1454.77	P04217	23503038	Alpha-1B-glycoprotein precursor (Alpha-1-B glycoprotein)	LELHVDGPPPRPQ	0.994833		1.00844	1.00844	Up	0.922709	0	31.8556	6.12191	0.192177	9	31.5889	5.32552	0.168588	9
1.04658	559.291	448.81	3	1675.86	P04217	23503038	Alpha-1B-glycoprotein precursor (Alpha-1-B glycoprotein)	NGVAQEPVHLDSPAIK	0.999924	Deamidation(N1)	0.994933	-1.00509	Down	0.922854	0	274.9	35.3473	0.128582	10	276.3	27.9247	0.101067	10
1.04956	575.051	582.95	4	2297.18	P04217	23503038	Alpha-1B-glycoprotein precursor (Alpha-1-B glycoprotein)	TPGAAANLELIFVGPQHAGNYR	1	Deamidation(Q16)	1.00969	1.00969	Up	0.927572	0	19.3571	3.47412	0.179475	7	19.1714	3.9907	0.208159	7
1.06839	686.852	376.68	2	1372.7	P04217	23503038	Alpha-1B-glycoprotein precursor (Alpha-1-B glycoprotein)	HQFLLTGDTQGR	0.999975		0.998777	-1.00122	Down	0.985351	0	114.29	19.9465	0.174525	10	114.43	12.8414	0.112221	10
1.02687	459.872	361.79	3	1377.6	P04217	23503038	Alpha-1B-glycoprotein precursor (Alpha-1-B glycoprotein)	AVALGDGGHYTCR	0.933501		1.00021	1.00021	Up	0.996782	0	482.2	47.7814	0.0990905	10	482.1	60.7151	0.125939	10
1.08	786.898	565.03	2	1572.79	P08697	112907	Alpha-2-antiplasmin precursor (Alpha-2-plasmin inhibitor) (Alpha-2-PI) (Alpha-2-AP)	QEDDLANINQWVK	0.923171		1.16115	1.16115	Up	0.130911	-1	32.7444	8.48382	0.259092	9	28.2	6.73498	0.238829	10
1.01533	404.45	403.75	4	1614.78	P08697	112907	Alpha-2-antiplasmin precursor (Alpha-2-plasmin inhibitor) (Alpha-2-PI) (Alpha-2-AP)	LQQVLHAGSGPCLPH	0.999768		0.828972	-1.20631	Down	0.155366	0	137.412	38.9339	0.283336	8	165.762	36.5196	0.220313	8
1.04456	547.601	620.73	3	1640.79	P08697	112907	Alpha-2-antiplasmin precursor (Alpha-2-plasmin inhibitor) (Alpha-2-PI) (Alpha-2-AP)	EDFLEQSEQLFGAK	0.999993		1.20959	1.20959	Up	0.165916	0	30.53	10.2889	0.337011	10	25.24	4.88335	0.193477	10
1.08306	820.899	620.55	2	1640.79	P08697	112907	Alpha-2-antiplasmin precursor (Alpha-2-plasmin inhibitor) (Alpha-2-PI) (Alpha-2-AP)	EDFLEQSEQLFGAK	0.999993		1.21001	1.21001	Up	0.186188	0	33.36	11.8805	0.356131	10	27.57	5.5251	0.200403	10
1.07419	728.378	647.68	3	2183.12	P08697	112907	Alpha-2-antiplasmin precursor (Alpha-2-plasmin inhibitor) (Alpha-2-PI) (Alpha-2-AP)	GFPIKEDFLEQSEQLFGAK	0.988925		1.16222	1.16222	Up	0.272341	0	76.16	15.5111	0.203664	10	65.53	25.0911	0.382895	10
1.03995	524.932	549.58	3	1572.78	P08697	112907	Alpha-2-antiplasmin precursor (Alpha-2-plasmin inhibitor) (Alpha-2-PI) (Alpha-2-AP)	QEDDLANINQWVK	0.923171		1.07229	1.07229	Up	0.273543	0	36.34	4.95226	0.136276	10	33.89	4.7461	0.140044	10
1.01964	425.739	467.86	2	850.47	P08697	112907	Alpha-2-antiplasmin precursor (Alpha-2-plasmin inhibitor) (Alpha-2-PI) (Alpha-2-AP)	DFLQSLK	0.974155		1.0852	1.0852	Up	0.324954	0	188.5	38.4917	0.2042	10	173.7	25.2633	0.145442	10
1.07999	786.886	549.55	2	1572.76	P08697	112907	Alpha-2-antiplasmin precursor (Alpha-2-plasmin inhibitor) (Alpha-2-PI) (Alpha-2-AP)	QEDDLANINQWVK	0.923171		1.06467	1.06467	Up	0.332807	0	57.62	8.47844	0.147144	10	54.12	7.18359	0.132735	10
1.05079	581.304	507.34	2	1161.6	P08697	112907	Alpha-2-antiplasmin precursor (Alpha-2-plasmin inhibitor) (Alpha-2-PI) (Alpha-2-AP)	AIHFQGFWR	0.882841		1.06594	1.06594	Up	0.398667	0	25.54	4.91827	0.192571	10	23.96	2.97702	0.12425	10
1.03912	521.774	514.71	4	2084.07	P08697	112907	Alpha-2-antiplasmin precursor (Alpha-2-plasmin inhibitor) (Alpha-2-PI) (Alpha-2-AP)	LQQVLHAGSGPCLPHLLSR	0.999894		0.956479	-1.0455	Down	0.522027	0	87.91	12.8471	0.146139	10	91.91	14.4913	0.157668	10
1.06956	695.373	514.35	3	2084.1	P08697	112907	Alpha-2-antiplasmin precursor (Alpha-2-plasmin inhibitor) (Alpha-2-PI) (Alpha-2-AP)	LQQVLHAGSGPCLPHLLSR	0.999894		0.956978	-1.04496	Down	0.588336	0	21.2556	2.97788	0.140099	9	22.2111	4.23569	0.190702	9
1.04169	533.033	677.27	4	2129.11	P08697	112907	Alpha-2-antiplasmin precursor (Alpha-2-plasmin inhibitor) (Alpha-2-PI) (Alpha-2-AP)	WFLLEQPEIQVAHFPFK	0.999962		0.978671	-1.02179	Down	0.624054	-1	21.9222	2.45855	0.112149	9	22.4	2.78089	0.124147	10
1.07188	710.374	677.26	3	2129.11	P08697	112907	Alpha-2-antiplasmin precursor (Alpha-2-plasmin inhibitor) (Alpha-2-PI) (Alpha-2-AP)	WFLLEQPEIQVAHFPFK	0.999962		1.0281	1.0281	Up	0.655664	0	212.2	30.5934	0.144172	10	206.4	26.4415	0.128108	10
1.08305	820.896	595.82	2	1640.78	P08697	112907	Alpha-2-antiplasmin precursor (Alpha-2-plasmin inhibitor) (Alpha-2-PI) (Alpha-2-AP)	EDFLEQSEQLFGAK	0.999993		0.942056	-1.06151	Down	0.695061	-2	23.04	5.91633	0.256785	5	24.4571	6.05966	0.247767	7
1.06445	656.846	331.53	2	1312.68	P08697	112907	Alpha-2-antiplasmin precursor (Alpha-2-plasmin inhibitor) (Alpha-2-PI) (Alpha-2-AP)	LGNQEPGGQTALK	0.999999		0.98049	-1.0199	Down	0.879784	0	236.2	39.5497	0.167442	10	240.9	34.3299	0.142507	10
1.04297	538.934	438.46	3	1614.79	P08697	112907	Alpha-2-antiplasmin precursor (Alpha-2-plasmin inhibitor) (Alpha-2-PI) (Alpha-2-AP)	LQQVLHAGSGPCLPH	0.999768		0.990938	-1.00914	Down	0.932196	1	41.19	12.6964	0.30824	10	41.5667	4.89745	0.117822	9
1.08823	908.475	802.59	3	2723.41	P08697	112907	Alpha-2-antiplasmin precursor (Alpha-2-plasmin inhibitor) (Alpha-2-PI) (Alpha-2-AP)	HQMDLVATLSQLGLQELFQAPDLR	0.951932		0.994937	-1.00509	Down	0.943902	0	33.41	5.63608	0.168695	10	33.58	4.99729	0.148817	10
1.08541	850.467	467.95	1	850.467	P08697	112907	Alpha-2-antiplasmin precursor (Alpha-2-plasmin inhibitor) (Alpha-2-PI) (Alpha-2-AP)	DFLQSLK	0.974155		1.01742	1.01742	Up	1	3	16.94	2.28101	0.134652	5	16.65	2.47487	0.148641	2
1.01441	399.875	351.98	3	1197.61	P02765	112910	Alpha-2-HS-glycoprotein precursor (Fetuin-A) (Alpha-2-Z-globulin) (Ba-alpha-2-glycoprotein) (PRO2743)	HTLNQIDEVK	0.88504	Deamidation(Q5)	0.824576	-1.21274	Down	0.027751	-1	34.2714	5.19349	0.15154	7	41.5625	6.67724	0.160655	8
1.04332	540.795	343.52	2	1080.58	P02765	112910	Alpha-2-HS-glycoprotein precursor (Fetuin-A) (Alpha-2-Z-globulin) (Ba-alpha-2-glycoprotein) (PRO2743)	APHGPGLIYR	0.96024		0.754037	-1.32619	Down	0.0451546	0	210.12	106.654	0.507584	10	278.66	105.003	0.376815	10
1.05432	599.308	338.62	2	1197.61	P02765	112910	Alpha-2-HS-glycoprotein precursor (Fetuin-A) (Alpha-2-Z-globulin) (Ba-alpha-2-glycoprotein) (PRO2743)	HTLNQIDEVK	0.999544	Deamidation(N4)	0.821884	-1.21672	Down	0.0621581	0	32.9	8.23367	0.250264	10	40.03	7.79088	0.194626	10
1.00625	352.956	371.73	4	1408.8	P02765	112910	Alpha-2-HS-glycoprotein precursor (Fetuin-A) (Alpha-2-Z-globulin) (Ba-alpha-2-glycoprotein) (PRO2743)	VLLAAPPGHQLHR	0.996007		0.839729	-1.19086	Down	0.0704078	0	297.6	67.6744	0.2274	10	354.4	64.3363	0.181536	10
1.08256	813.45	375.58	1	813.45	P02765	112910	Alpha-2-HS-glycoprotein precursor (Fetuin-A) (Alpha-2-Z-globulin) (Ba-alpha-2-glycoprotein) (PRO2743)	FSVVYAK	0.999633		0.793221	-1.26068	Down	0.0764569	0	78.87	25.3671	0.321632	10	99.43	23.4995	0.236342	10
1.08521	848.417	352.35	1	848.417	P02765	112910	Alpha-2-HS-glycoprotein precursor (Fetuin-A) (Alpha-2-Z-globulin) (Ba-alpha-2-glycoprotein) (PRO2743)	CNLLAEK	0.999852		0.808929	-1.2362	Down	0.0852914	0	144.96	41.4039	0.285623	10	179.2	42.6766	0.23815	10
1.0543	599.307	351.84	2	1197.61	P02765	112910	Alpha-2-HS-glycoprotein precursor (Fetuin-A) (Alpha-2-Z-globulin) (Ba-alpha-2-glycoprotein) (PRO2743)	HTLNQIDEVK	0.88504	Deamidation(Q5)	0.85364	-1.17145	Down	0.0884465	0	18.5667	2.6793	0.144307	6	21.75	3.13097	0.143953	6
1.0144	399.872	338.61	3	1197.6	P02765	112910	Alpha-2-HS-glycoprotein precursor (Fetuin-A) (Alpha-2-Z-globulin) (Ba-alpha-2-glycoprotein) (PRO2743)	HTLNQIDEVK	0.999544	Deamidation(N4)	0.851418	-1.17451	Down	0.124742	0	81.37	20.9359	0.257292	10	95.57	18.3873	0.192396	10
1.0839	831.37	473.91	2	1661.73	P02765	112910	Alpha-2-HS-glycoprotein precursor (Fetuin-A) (Alpha-2-Z-globulin) (Ba-alpha-2-glycoprotein) (PRO2743)	EHAVEGDCDFQLLK	0.857081		0.856123	-1.16806	Down	0.153035	0	239.8	60.8711	0.253841	10	280.1	59.9249	0.213941	10
1.03899	521.003	463.27	4	2080.99	P02765	112910	Alpha-2-HS-glycoprotein precursor (Fetuin-A) (Alpha-2-Z-globulin) (Ba-alpha-2-glycoprotein) (PRO2743)	HTFMGVVSLGSPSGEVSHPR	1		0.858208	-1.16522	Down	0.171058	0	460.6	112.843	0.244992	10	536.7	125.42	0.233688	10
1.01764	416.195	473.96	4	1661.75	P02765	112910	Alpha-2-HS-glycoprotein precursor (Fetuin-A) (Alpha-2-Z-globulin) (Ba-alpha-2-glycoprotein) (PRO2743)	EHAVEGDCDFQLLK	0.857081		0.870464	-1.14881	Down	0.188536	0	36.22	8.93157	0.246592	10	41.61	8.70319	0.209161	10
1.06932	694.343	463.4	3	2081.01	P02765	112910	Alpha-2-HS-glycoprotein precursor (Fetuin-A) (Alpha-2-Z-globulin) (Ba-alpha-2-glycoprotein) (PRO2743)	HTFMGVVSLGSPSGEVSHPR	1		0.856143	-1.16803	Down	0.214033	0	195.8	51.3264	0.262137	10	228.7	62.2273	0.272091	10
1.04787	565.947	414.33	3	1695.83	P02765	112910	Alpha-2-HS-glycoprotein precursor (Fetuin-A) (Alpha-2-Z-globulin) (Ba-alpha-2-glycoprotein) (PRO2743)	MGVVSLGSPSGEVSHPR	1		0.891801	-1.12133	Down	0.272934	0	452.5	116.006	0.256367	10	507.4	100.388	0.197849	10
1.08319	822.374	519.6	2	1643.74	P02765	112910	Alpha-2-HS-glycoprotein precursor (Fetuin-A) (Alpha-2-Z-globulin) (Ba-alpha-2-glycoprotein) (PRO2743)	EHAVEGDCDFQLLK	0.999855	Pyro_glu(N-term)	0.871464	-1.14749	Down	0.275588	0	24.34	7.39613	0.303867	10	27.93	6.86959	0.245957	10
1.01789	417.012	463.26	5	2081.03	P02765	112910	Alpha-2-HS-glycoprotein precursor (Fetuin-A) (Alpha-2-Z-globulin) (Ba-alpha-2-glycoprotein) (PRO2743)	HTFMGVVSLGSPSGEVSHPR	1		0.933017	-1.07179	Down	0.418383	-1	27.5333	4.17343	0.151577	9	29.51	6.10418	0.206851	10
1.08522	848.432	414.49	2	1695.86	P02765	112910	Alpha-2-HS-glycoprotein precursor (Fetuin-A) (Alpha-2-Z-globulin) (Ba-alpha-2-glycoprotein) (PRO2743)	MGVVSLGSPSGEVSHPR	1		0.904639	-1.10541	Down	0.446196	3	40.67	11.5521	0.284045	10	44.9571	10.7559	0.239248	7
1.03922	522.273	383.75	3	1564.8	P02765	112910	Alpha-2-HS-glycoprotein precursor (Fetuin-A) (Alpha-2-Z-globulin) (Ba-alpha-2-glycoprotein) (PRO2743)	GVVSLGSPSGEVSHPR	0.978884		0.920843	-1.08596	Down	0.496341	0	26.64	8.19135	0.307483	10	28.93	6.43654	0.222487	10
1.01442	399.88	304.45	3	1197.62	P02765	112910	Alpha-2-HS-glycoprotein precursor (Fetuin-A) (Alpha-2-Z-globulin) (Ba-alpha-2-glycoprotein) (PRO2743)	HTLNQIDEVK	0.999544	Deamidation(N4)	0.961699	-1.03983	Down	0.566769	0	23.1	3.28092	0.142031	10	24.02	3.75168	0.15619	10
1.03391	495.764	526.28	2	990.521	P02765	112910	Alpha-2-HS-glycoprotein precursor (Fetuin-A) (Alpha-2-Z-globulin) (Ba-alpha-2-glycoprotein) (PRO2743)	HTFMGVVSL	0.999093		0.953126	-1.04918	Down	0.696528	-1	22.3222	6.76882	0.303232	9	23.42	5.02633	0.214617	10
1.08151	802.922	607.27	2	1604.84	P01023	112911	Alpha-2-macroglobulin precursor (Alpha-2-M)	AYIFIDEAHITQAL	0.920994		0.730424	-1.36907	Down	0.0280117	3	28.57	8.40437	0.294168	10	39.1143	8.53726	0.218264	7
1.01737	414.725	264.9	2	828.442	P01023	112911	Alpha-2-macroglobulin precursor (Alpha-2-M)	SDIAPVAR	0.999476		1.47758	1.47758	Up	0.0332787	2	114.66	18.8899	0.164747	5	77.6	16.3092	0.21017	3
1.06029	632.832	593.9	2	1264.66	P01023	112911	Alpha-2-macroglobulin precursor (Alpha-2-M)	LSFYYLIMAK	1	Oxidation(M8)	0.649463	-1.53973	Down	0.0640221	0	142.7	81.3625	0.570165	10	219.72	106.264	0.483634	10
1.01901	422.228	594.02	3	1264.67	P01023	112911	Alpha-2-macroglobulin precursor (Alpha-2-M)	LSFYYLIMAK	1	Oxidation(M8)	0.677672	-1.47564	Down	0.0865686	-1	29.1625	14.2234	0.48773	8	43.0333	16.9424	0.393704	9
1.08033	790.729	564.84	3	2370.17	P01023	112911	Alpha-2-macroglobulin precursor (Alpha-2-M)	QQNAQGGFSSTQDTVVALHALSK	1	Pyro-glu(N-term)	0.909538	-1.09946	Down	0.150773	0	46.25	28.3009	0.611911	10	50.85	17.4053	0.342287	10
1.0695	695.345	636.05	3	2084.02	P01023	112911	Alpha-2-macroglobulin precursor (Alpha-2-M)	AGAFCLSEDAGLGISSTASLR	0.997997		0.777041	-1.28693	Down	0.153563	-2	21.08	4.88948	0.231949	5	27.1286	8.56577	0.315747	7
1.02447	447.54	665.37	3	1340.6	P01023	112911	Alpha-2-macroglobulin precursor (Alpha-2-M)	NALFCLESAWK	0.838704	Deamidation(N1)	0.85799	-1.16551	Down	0.161515	-1	17.36	2.25677	0.129998	5	20.2333	3.85002	0.190281	6
1.04974	575.793	336.63	2	1150.58	P01023	112911	Alpha-2-macroglobulin precursor (Alpha-2-M)	SASNMAIVDVK	0.999983	Oxidation(M5)	0.742228	-1.3473	Down	0.164058	0	83.56	28.5795	0.342024	10	112.58	55.4177	0.492252	10
1.0422	535.617	607.57	3	1604.83	P01023	112911	Alpha-2-macroglobulin precursor (Alpha-2-M)	AYIFIDEAHITQAL	0.920994		0.877925	-1.13905	Down	0.180061	0	21.575	3.70627	0.171785	8	24.575	4.71313	0.191785	8
1.08218	809.416	467.06	2	1617.82	P01023	112911	Alpha-2-macroglobulin precursor (Alpha-2-M)	TEVSSNHVLIYLDK	0.957325		0.86316	-1.15853	Down	0.187887	0	354.5	77.3624	0.21823	10	410.7	103.745	0.252606	10
1.03555	504.727	318.19	2	1008.45	P01023	112911	Alpha-2-macroglobulin precursor (Alpha-2-M)	FQVDNNNR	0.950666	Deamidation(N5),Deamidation(N6)	0.922977	-1.08345	Down	0.19256	0	20.3714	2.70537	0.132802	7	22.0714	1.75662	0.079588	7
1.0862	862.47	316.78	1	862.47	P01023	112911	Alpha-2-macroglobulin precursor (Alpha-2-M)	VYIQDPK	0.999763		0.830196	-1.20454	Down	0.192565	1	23.625	6.27028	0.265409	8	28.4571	7.17028	0.251968	7
1.03063	478.271	445.91	3	1432.8	P01023	112911	Alpha-2-macroglobulin precursor (Alpha-2-M)	MVSGFIPLKPTVK	0.907729	Oxidation(M1)	0.807451	-1.23846	Down	0.196362	0	244.9	76.9841	0.314349	10	303.3	113.231	0.373331	10
1.09113	993.114	674.86	2	1985.22	P01023	112911	Alpha-2-macroglobulin precursor (Alpha-2-M)	ITIALLEIPLTVTHPVVR	0.999997		0.853207	-1.17205	Down	0.210209	0	39.64	7.46089	0.188216	10	46.46	14.5902	0.314038	10
1.06793	683.689	478.72	3	2049.05	P01023	112911	Alpha-2-macroglobulin precursor (Alpha-2-M)	VDLSFSPSQSLPASHAHLR	0.999115		0.932797	-1.07204	Down	0.212294	0	66.07	59.0416	0.893621	10	70.83	35.5426	0.501801	10
1.04091	529.66	532.75	3	1586.97	P01023	112911	Alpha-2-macroglobulin precursor (Alpha-2-M)	LLEIPLTVTHPVVR	0.999738		0.82271	-1.21549	Down	0.222555	0	113.46	26.6209	0.234628	10	137.91	54.1932	0.392961	10
1.06608	668.704	561.91	5	3339.49	P01023	112911	Alpha-2-macroglobulin precursor (Alpha-2-M)	SPCYGYQWVSEEHEEAHHTAYLVFSPSK	0.999997		0.870595	-1.14864	Down	0.230098	0	161.06	46.7627	0.290343	10	185	38.9729	0.210664	10
1.07915	778.384	514.98	2	1555.76	P01023	112911	Alpha-2-macroglobulin precursor (Alpha-2-M)	VTGEGCVYLQTSLK	1		0.772125	-1.29513	Down	0.23429	1	22.16	5.0708	0.228827	5	28.7	8.44591	0.294282	4
1.03522	503.266	371.52	3	1507.78	P01023	112911	Alpha-2-macroglobulin precursor (Alpha-2-M)	GKPVPGHVTVSICR	0.998519		0.876763	-1.14056	Down	0.236648	0	49.7222	11.7113	0.235534	9	56.7111	12.3921	0.218512	9
1.0874	890.942	822.95	2	1780.88	P01023	112911	Alpha-2-macroglobulin precursor (Alpha-2-M)	YFPETWIWDLVVVN	0.860358		0.729897	-1.37006	Down	0.237703	0	192.7	69.7361	0.361889	10	264.01	167.545	0.634618	10
1.09387	1118.43	360.56	2	2235.86	P01023	112911	Alpha-2-macroglobulin precursor (Alpha-2-M)	KYSDASDCHGEDSQAFCEK	0.981757		1.42812	1.42812	Up	0.245278	0	22.35	0.0707107	0.00316379	2	15.65	0.777817	0.0497008	2
1.05334	594.299	822.73	3	1780.88	P01023	112911	Alpha-2-macroglobulin precursor (Alpha-2-M)	YFPETWIWDLVVVN	0.860358		0.76308	-1.31048	Down	0.245331	0	79.49	25.6993	0.323303	10	104.17	58.5918	0.562463	10
1.07278	716.913	446.57	2	1432.82	P01023	112911	Alpha-2-macroglobulin precursor (Alpha-2-M)	MVSGFIPLKPTVK	0.907729	Oxidation(M1)	0.755664	-1.32334	Down	0.262522	2	20.8714	4.68605	0.22452	7	27.62	11.2786	0.408349	5
1.08152	802.925	557.35	2	1604.84	P01023	112911	Alpha-2-macroglobulin precursor (Alpha-2-M)	IAQWQSFQLEGGLK	1		0.931615	-1.0734	Down	0.272314	0	130.51	109.435	0.83852	10	140.09	60.8993	0.434716	10
1.09247	1043.55	579.08	2	2086.09	P01023	112911	Alpha-2-macroglobulin precursor (Alpha-2-M)	PQYMVLVPSLLHTETTEK	0.999687		0.832672	-1.20095	Down	0.272659	0	67.18	23.1323	0.344333	10	80.68	29.7117	0.368266	10
1.03715	513.011	478.64	4	2049.02	P01023	112911	Alpha-2-macroglobulin precursor (Alpha-2-M)	VDLSFSPSQSLPASHAHLR	0.999115		0.894657	-1.11775	Down	0.273036	0	277.97	213.121	0.766705	10	310.7	136.824	0.440372	10
1.03652	509.806	504.66	2	1018.6	P01023	112911	Alpha-2-macroglobulin precursor (Alpha-2-M)	ATVLNYLPK	0.999996		1.23375	1.23375	Up	0.273455	-3	29.7333	6.56227	0.220704	3	24.1	4.42493	0.183607	6
1.08433	835.619	562.16	4	3339.45	P01023	112911	Alpha-2-macroglobulin precursor (Alpha-2-M)	SPCYGYQWVSEEHEEAHHTAYLVFSPSK	0.999997		0.867808	-1.15233	Down	0.283494	0	110.55	35.0488	0.31704	10	127.39	33.037	0.259337	10
1.04064	528.273	483.66	4	2110.07	P01023	112911	Alpha-2-macroglobulin precursor (Alpha-2-M)	LHTEAQIQEEGTVVELTGR	1		1.09633	1.09633	Up	0.289693	-3	105.829	16.0867	0.152007	7	96.53	18.5748	0.192426	10
1.04221	535.62	557.28	3	1604.84	P01023	112911	Alpha-2-macroglobulin precursor (Alpha-2-M)	IAQWQSFQLEGGLK	1		0.910489	-1.09831	Down	0.307489	0	106.6	80.1055	0.751459	10	117.08	51.5031	0.439897	10
1.08086	796.4	519.06	3	2387.19	P01023	112911	Alpha-2-macroglobulin precursor (Alpha-2-M)	QQNAQGGFSSTQDTVVALHALSK	0.997705		0.872068	-1.1467	Down	0.307489	0	172.87	97.0858	0.561612	10	198.23	69.9938	0.353094	10
1.05402	597.82	792.13	4	2388.26	P01023	112911	Alpha-2-macroglobulin precursor (Alpha-2-M)	AYIFIDEAHITQALIWLSQR	0.999998		0.867606	-1.1526	Down	0.312932	0	154	28.4058	0.184453	10	177.5	64.674	0.36436	10
1.0341	497.057	674.82	4	1985.2	P01023	112911	Alpha-2-macroglobulin precursor (Alpha-2-M)	ITIALLEIPLTVTHPVVR	0.999997		0.90466	-1.10539	Down	0.315397	0	89.1	11.5478	0.129605	10	98.49	25.9283	0.263259	10
1.07232	713.023	455.66	3	2137.05	P01023	112911	Alpha-2-macroglobulin precursor (Alpha-2-M)	HNVYINGITYTPVSSTNEK	1		0.916635	-1.09095	Down	0.321051	0	122.49	23.7081	0.193551	10	133.63	25.0908	0.187763	10
1.05624	611.649	589.37	3	1832.93	P01023	112911	Alpha-2-macroglobulin precursor (Alpha-2-M)	PDAELSASSVYNLLPEK	0.999832		0.884401	-1.13071	Down	0.333417	1	26.08	7.32223	0.280761	10	29.4889	7.55884	0.256329	9
1.03862	519.611	443.53	3	1556.82	P01023	112911	Alpha-2-macroglobulin precursor (Alpha-2-M)	SSTQDTVVALHALSK	0.914462		0.896393	-1.11558	Down	0.335808	0	253.5	66.5403	0.262486	10	282.8	65.9592	0.233236	10
1.09365	1103.6	390.71	1	1103.6	P01023	112911	Alpha-2-macroglobulin precursor (Alpha-2-M)	SSGSLLNNAIK	0.998768		0.859643	-1.16327	Down	0.355334	0	75.15	26.3103	0.350104	10	87.42	31.2716	0.357717	10
1.06183	641.959	912.35	5	3205.76	P01023	112911	Alpha-2-macroglobulin precursor (Alpha-2-M)	GGVEDEVTLSAYITIALLEIPLTVTHPVVR	1		0.858879	-1.16431	Down	0.358047	0	40.29	11.602	0.287961	10	46.91	18.7831	0.400406	10
1.09305	1069.04	455.76	2	2137.08	P01023	112911	Alpha-2-macroglobulin precursor (Alpha-2-M)	HNVYINGITYTPVSSTNEK	1		0.912402	-1.09601	Down	0.35976	-1	23.175	4.97041	0.214473	8	25.4	5.26925	0.207451	9
1.05054	579.952	513.51	3	1737.84	P01023	112911	Alpha-2-macroglobulin precursor (Alpha-2-M)	CLSEDAGLGISSTASLR	0.996647		1.1483	1.1483	Up	0.363839	0	38.87	10.8035	0.277939	10	33.85	13.1546	0.388614	10
1.09306	1069.26	912.47	3	3205.76	P01023	112911	Alpha-2-macroglobulin precursor (Alpha-2-M)	GGVEDEVTLSAYITIALLEIPLTVTHPVVR	1		0.885821	-1.1289	Down	0.365995	0	189.3	47.0533	0.248565	10	213.7	68.2871	0.319546	10
1.02412	445.759	523.09	4	1780.01	P01023	112911	Alpha-2-macroglobulin precursor (Alpha-2-M)	DTVIKPLLVEPEGLEK	0.999952		0.883937	-1.1313	Down	0.37194	0	48.59	14.5342	0.299119	10	54.97	16.547	0.301019	10
1.0715	708.289	344.52	2	1415.57	P01023	112911	Alpha-2-macroglobulin precursor (Alpha-2-M)	EQAPHCICANGR	0.999977	Deamidation(N10)	0.874839	-1.14307	Down	0.375386	0	122.6	42.5173	0.346797	10	140.14	43.7705	0.312334	10
1.07922	778.92	443.5	2	1556.83	P01023	112911	Alpha-2-macroglobulin precursor (Alpha-2-M)	SSTQDTVVALHALSK	0.914462		0.897026	-1.11479	Down	0.376045	0	44.34	11.9036	0.268462	10	49.43	13.1385	0.2658	10
1.08145	802.192	912.53	4	3205.75	P01023	112911	Alpha-2-macroglobulin precursor (Alpha-2-M)	GGVEDEVTLSAYITIALLEIPLTVTHPVVR	1		0.905853	-1.10393	Down	0.382725	0	221.3	50.5922	0.228613	10	244.3	63.4946	0.259904	10
1.01626	409.514	398.21	3	1226.53	P01023	112911	Alpha-2-macroglobulin precursor (Alpha-2-M)	YDVENCLANK	0.999208		0.939465	-1.06444	Down	0.385437	0	442.3	72.7996	0.164593	10	470.8	70.4569	0.149654	10
1.08715	886.445	347.2	1	886.445	P01023	112911	Alpha-2-macroglobulin precursor (Alpha-2-M)	YGAATFTR	0.999968		0.846287	-1.18163	Down	0.390694	0	34.3	16.8024	0.489865	10	40.53	14.7985	0.365125	10
1.01006	377.705	371.18	4	1507.8	P01023	112911	Alpha-2-macroglobulin precursor (Alpha-2-M)	GKPVPGHVTVSICR	0.998519		0.8868	-1.12765	Down	0.392191	0	92.44	29.2402	0.316316	10	104.24	30.9234	0.296656	10
1.08855	916.974	589.31	2	1832.94	P01023	112911	Alpha-2-macroglobulin precursor (Alpha-2-M)	PDAELSASSVYNLLPEK	0.999832		0.895215	-1.11705	Down	0.393013	0	18.0833	3.57906	0.19792	6	20.2	4.55588	0.225538	6
1.04206	534.926	614.51	3	1602.76	P01023	112911	Alpha-2-macroglobulin precursor (Alpha-2-M)	SLFTDLEAENDVLH	0.983126		0.881137	-1.1349	Down	0.398615	2	28.67	10.1662	0.354593	10	32.5375	8.13492	0.250017	8
1.07302	718.726	771.47	3	2154.16	P01023	112911	Alpha-2-macroglobulin precursor (Alpha-2-M)	IFIDEAHITQALIWLSQR	0.979111		0.885992	-1.12868	Down	0.399565	0	42.82	10.334	0.241335	10	48.33	17.2227	0.356356	10
1.07142	707.797	339.17	2	1414.59	P01023	112911	Alpha-2-macroglobulin precursor (Alpha-2-M)	EQAPHCICANGR	0.999977		0.869763	-1.14974	Down	0.404541	0	66.85	27.3859	0.409661	10	76.86	24.9926	0.325171	10
1.05771	619.803	725.3	4	2476.19	P01023	112911	Alpha-2-macroglobulin precursor (Alpha-2-M)	SLFTDLEAENDVLHCVAFAVPK	0.998556		0.907571	-1.10184	Down	0.409427	0	184.6	47.1291	0.255304	10	203.4	52.2605	0.256934	10
1.08739	890.497	523.11	2	1779.99	P01023	112911	Alpha-2-macroglobulin precursor (Alpha-2-M)	DTVIKPLLVEPEGLEK	0.999952		0.886288	-1.1283	Down	0.416349	0	397.5	130.945	0.329423	10	448.5	142.901	0.31862	10
1.06636	670.811	664.77	2	1340.61	P01023	112911	Alpha-2-macroglobulin precursor (Alpha-2-M)	NALFCLESAWK	0.838704	Deamidation(N1)	0.888686	-1.12526	Down	0.428688	0	116.56	32.5714	0.279439	10	131.16	46.6127	0.355388	10
1.05908	626.617	483.63	3	1877.84	P01023	112911	Alpha-2-macroglobulin precursor (Alpha-2-M)	SFVHLEPMSHELPCGH	0.930259		0.911027	-1.09766	Down	0.431343	0	26.52	6.72471	0.253571	10	29.11	7.63071	0.262133	10
1.09404	1134.57	386.58	1	1134.57	P01023	112911	Alpha-2-macroglobulin precursor (Alpha-2-M)	SASNMAIVDVK	0.977045		0.861971	-1.16013	Down	0.432477	0	75.5	28.8463	0.38207	10	87.59	37.7863	0.4314	10
1.02883	470.215	483.6	4	1877.84	P01023	112911	Alpha-2-macroglobulin precursor (Alpha-2-M)	SFVHLEPMSHELPCGH	0.930259		0.915883	-1.09184	Down	0.454173	0	67.18	17.8808	0.266163	10	73.35	18.186	0.247935	10
1.04218	535.517	475.02	4	2139.05	P01023	112911	Alpha-2-macroglobulin precursor (Alpha-2-M)	HNVYINGITYTPVSSTNEK	0.99999	Deamidation(N2),Deamidation(N6)	0.924968	-1.08112	Down	0.459413	1	20.3625	3.46325	0.17008	8	22.0143	4.68915	0.213005	7
1.02751	463.274	353.74	2	925.541	P01023	112911	Alpha-2-macroglobulin precursor (Alpha-2-M)	VLQDVPVR	0.954483		0.929238	-1.07615	Down	0.462236	1	112.19	36.659	0.326759	10	120.733	33.2638	0.275515	9
1.03545	504.23	283.35	2	1007.45	P01023	112911	Alpha-2-macroglobulin precursor (Alpha-2-M)	FQVDNNNR	0.986444	Deamidation(N6)	0.935458	-1.069	Down	0.463955	-2	19.0833	3.20713	0.168059	6	20.4	3.22003	0.157844	8
1.09275	1055.52	645.77	3	3164.55	P01023	112911	Alpha-2-macroglobulin precursor (Alpha-2-M)	YNILPEKEEFPFALGVQTLPQTCDEPK	0.998987		0.896018	-1.11605	Down	0.470956	0	162	58.3762	0.360347	10	180.8	55.755	0.30838	10
1.03046	477.781	474.18	4	1908.1	P01023	112911	Alpha-2-macroglobulin precursor (Alpha-2-M)	KDTVIKPLLVEPEGLEK	0.889856		0.902762	-1.10771	Down	0.471724	0	169.99	59.829	0.351956	10	188.3	51.1622	0.271706	10
1.0605	634.295	450.23	3	1900.87	P01023	112911	Alpha-2-macroglobulin precursor (Alpha-2-M)	FSGQLNSHGCFYQQVK	0.999997		0.903002	-1.10742	Down	0.472009	0	118.51	47.2174	0.398425	10	131.24	39.7149	0.302613	10
1.04771	565.26	350.39	2	1129.51	P01023	112911	Alpha-2-macroglobulin precursor (Alpha-2-M)	SSEPFQGSYK	0.864781		0.977416	-1.02311	Down	0.472509	0	294.3	73.1225	0.248462	10	301.1	79.212	0.263075	10
1.09125	997.515	646.18	2	1994.02	P01023	112911	Alpha-2-macroglobulin precursor (Alpha-2-M)	YNILPEKEEFPFALGVQ	0.999946		0.891376	-1.12186	Down	0.480908	1	19.3429	4.61803	0.238746	7	21.7	6.57815	0.30314	6
1.02796	465.561	444.18	3	1394.67	P01023	112911	Alpha-2-macroglobulin precursor (Alpha-2-M)	NEDSLVFVQTDK	1		0.939367	-1.06455	Down	0.483721	0	314.5	62.1258	0.197538	10	334.8	64.7951	0.193534	10
1.04691	560.812	297.37	2	1120.62	P01023	112911	Alpha-2-macroglobulin precursor (Alpha-2-M)	SIYKPGQTVK	0.803678		0.918923	-1.08823	Down	0.487198	0	546.3	145.952	0.267165	10	594.5	157.666	0.265207	10
1.08737	890.429	475.53	2	1779.85	P01023	112911	Alpha-2-macroglobulin precursor (Alpha-2-M)	VDLSFSPSQSLPASHAH	0.999892		0.915023	-1.09287	Down	0.489648	0	255.2	65.3585	0.256107	10	278.9	83.6188	0.299816	10
1.09339	1084.61	454.05	1	1084.61	P01023	112911	Alpha-2-macroglobulin precursor (Alpha-2-M)	GHFSISIPVK	0.999446		0.89765	-1.11402	Down	0.492639	-1	28.6889	9.09264	0.316939	9	31.96	11.2091	0.350724	10
1.09237	1037.96	509.29	2	2074.91	P01023	112911	Alpha-2-macroglobulin precursor (Alpha-2-M)	MCPQLQQYEMHGPEGLR	1		0.90015	-1.11093	Down	0.513921	0	107.73	36.7967	0.341564	10	119.68	43.1653	0.360673	10
1.02934	472.195	339.17	3	1414.57	P01023	112911	Alpha-2-macroglobulin precursor (Alpha-2-M)	EQAPHCICANGR	0.999977		0.913262	-1.09498	Down	0.522164	0	400.1	141.375	0.353348	10	438.1	117.723	0.268713	10
1.0184	418.972	555.98	4	1672.86	P01023	112911	Alpha-2-macroglobulin precursor (Alpha-2-M)	TEHPFTVEEFVLPK	0.999091		0.929314	-1.07606	Down	0.53593	0	117.14	29.4304	0.251241	10	126.05	33.5558	0.26621	10
1.06986	698.336	483.99	2	1395.66	P01023	112911	Alpha-2-macroglobulin precursor (Alpha-2-M)	NEDSLVFVQTDK	0.999505	Deamidation(N1)	0.943057	-1.06038	Down	0.541389	0	47.2	9.95334	0.210876	10	50.05	10.5112	0.210014	10
1.02408	445.721	475.49	4	1779.86	P01023	112911	Alpha-2-macroglobulin precursor (Alpha-2-M)	VDLSFSPSQSLPASHAH	0.999892		0.937746	-1.06639	Down	0.544479	0	99.87	21.7588	0.217872	10	106.5	26.02	0.244319	10
1.08542	850.698	594.64	3	2550.08	P01023	112911	Alpha-2-macroglobulin precursor (Alpha-2-M)	VYDYYETDEFAIAEYNAPCSK	0.999995	Deamidation(N16)	0.899079	-1.11225	Down	0.545178	-1	58.55	20.2481	0.345826	8	65.1222	23.52	0.361167	9
1.04291	538.729	384.33	2	1076.45	P01023	112911	Alpha-2-macroglobulin precursor (Alpha-2-M)	HYDGSYSTF	0.992404		1.07416	1.07416	Up	0.545777	0	93.57	24.8563	0.265643	10	87.11	21.9601	0.252097	10
1.07613	745.948	360.43	3	2235.83	P01023	112911	Alpha-2-macroglobulin precursor (Alpha-2-M)	KYSDASDCHGEDSQAFCEK	0.981757		0.892471	-1.12049	Down	0.545821	0	112.96	58.7875	0.520428	10	126.57	37.3786	0.29532	10
1.04669	559.712	360.47	4	2235.83	P01023	112911	Alpha-2-macroglobulin precursor (Alpha-2-M)	KYSDASDCHGEDSQAFCEK	0.981757		0.89943	-1.11182	Down	0.550022	0	220.9	107.895	0.488436	10	245.6	68.4498	0.278704	10
1.09383	1116.6	407.11	1	1116.6	P01023	112911	Alpha-2-macroglobulin precursor (Alpha-2-M)	QTVSWAVTPK	0.999803		0.898431	-1.11305	Down	0.553251	0	53.25	19.0932	0.358557	10	59.27	25.0113	0.42199	10
1.06858	688.885	579.6	2	1376.76	P01023	112911	Alpha-2-macroglobulin precursor (Alpha-2-M)	KLSFYYLIMAK	0.998311		0.90681	-1.10277	Down	0.55869	0	103.73	36.9996	0.356691	10	114.39	42.7683	0.373882	10
1.09253	1046.58	456.53	1	1046.58	P01023	112911	Alpha-2-macroglobulin precursor (Alpha-2-M)	FEVQVTVPK	0.984989		0.908867	-1.10027	Down	0.561776	0	169.44	56.3756	0.332717	10	186.43	71.1759	0.381783	10
1.06388	653.668	573.12	3	1958.99	P01023	112911	Alpha-2-macroglobulin precursor (Alpha-2-M)	SAGVAEVGVTVPDTITEWK	1		1.05743	1.05743	Up	0.562374	0	360.9	66.6574	0.184698	10	341.3	81.0474	0.237467	10
1.09361	1099.57	485.4	1	1099.57	P01023	112911	Alpha-2-macroglobulin precursor (Alpha-2-M)	QTVSWAVTPK	0.993768	Pyro-glu(N-term)	0.896242	-1.11577	Down	0.569586	0	131.64	50.0618	0.380293	10	146.88	66.3036	0.451413	10
1.08375	829.408	443.94	2	1657.81	P01023	112911	Alpha-2-macroglobulin precursor (Alpha-2-M)	ALGVQTLPQTCDEPK	0.999685		0.989386	-1.01073	Down	0.57075	0	100.67	34.2779	0.340498	10	101.75	29.6516	0.291416	10
1.09186	1018.59	488.38	1	1018.59	P01023	112911	Alpha-2-macroglobulin precursor (Alpha-2-M)	ATVLNYLPK	0.999996		0.894776	-1.1176	Down	0.57075	0	59.95	19.8508	0.331122	10	67	24.6834	0.368409	10
1.01883	421.253	566.83	3	1261.74	P01023	112911	Alpha-2-macroglobulin precursor (Alpha-2-M)	YILNGGTLLGLK	1		0.934582	-1.07	Down	0.571991	0	40.43	9.79819	0.24235	10	43.26	12.0551	0.278666	10
1.06988	698.342	464.54	2	1395.68	P01023	112911	Alpha-2-macroglobulin precursor (Alpha-2-M)	NEDSLVFVQTDK	0.999505	Deamidation(N1)	1.05208	1.05208	Up	0.572076	-3	16.8333	2.00083	0.118861	3	16	1.64803	0.103002	6
1.07061	703.244	377.4	3	2107.72	P01023	112911	Alpha-2-macroglobulin precursor (Alpha-2-M)	YSDASDCHGEDSQAFCEK	0.998331		1.06245	1.06245	Up	0.572201	0	522.3	109.317	0.209299	10	491.6	128.445	0.261279	10
1.04839	568.294	406.7	2	1135.58	P01023	112911	Alpha-2-macroglobulin precursor (Alpha-2-M)	SASNMAIVDVK	0.993614	Deamidation(N4)	1.0443	1.0443	Up	0.590769	0	77.8	12.3791	0.159115	9	74.5	13.1232	0.17615	9
1.07412	727.388	375.72	1	727.388	P01023	112911	Alpha-2-macroglobulin precursor (Alpha-2-M)	QLEGGLK	0.844485	Pyro-glu(N-term)	0.916324	-1.09132	Down	0.592736	0	312.1	93.4564	0.299444	10	340.6	136.119	0.399646	10
1.0535	595.272	334.17	2	1189.54	P01023	112911	Alpha-2-macroglobulin precursor (Alpha-2-M)	TLPQTCDEPK	0.99852		1.02327	1.02327	Up	0.596563	0	160.5	51.679	0.321988	10	156.85	51.2012	0.326434	10
1.09243	1041.46	711.85	2	2081.92	P01023	112911	Alpha-2-macroglobulin precursor (Alpha-2-M)	SLFTDLEAENDVLHCVAF	0.999629	Deamidation(N10)	1.11829	1.11829	Up	0.601669	-3	22.925	7.95796	0.34713	4	20.5	4.19166	0.204471	7
1.06007	631.371	566.88	2	1261.73	P01023	112911	Alpha-2-macroglobulin precursor (Alpha-2-M)	YILNGGTLLGLK	1		0.932719	-1.07213	Down	0.604174	0	364.6	95.2029	0.261116	10	390.9	125.359	0.320694	10
1.05727	616.956	582.31	3	1848.85	P01023	112911	Alpha-2-macroglobulin precursor (Alpha-2-M)	QFSFPLSSEPFQGSYK	1		0.933606	-1.07112	Down	0.604955	0	479.5	132.068	0.275428	10	513.6	156.401	0.304518	10
1.01029	378.865	386.51	3	1134.58	P01023	112911	Alpha-2-macroglobulin precursor (Alpha-2-M)	SASNMAIVDVK	0.977045		0.94172	-1.06189	Down	0.60978	0	126.36	33.4465	0.264692	10	134.18	33.878	0.252482	10
1.03697	512.03	640.46	4	2045.1	P01023	112911	Alpha-2-macroglobulin precursor (Alpha-2-M)	LLLQQVSLPELPGEYSMK	0.999883		0.930803	-1.07434	Down	0.612564	0	27.71	7.94459	0.286705	10	29.77	9.8187	0.329818	10
1.06089	636.713	474.07	3	1908.12	P01023	112911	Alpha-2-macroglobulin precursor (Alpha-2-M)	KDTVIKPLLVEPEGLEK	0.889856		0.929164	-1.07624	Down	0.613195	0	93	32.5388	0.34988	10	100.09	28.9772	0.289512	10
1.08536	850.365	582.71	3	2549.08	P01023	112911	Alpha-2-macroglobulin precursor (Alpha-2-M)	VYDYYETDEFAIAEYNAPCSK	0.982149		0.939597	-1.06429	Down	0.616464	0	145.6	40.6453	0.279158	10	154.96	41.4774	0.267665	10
1.09416	1146.48	557.05	2	2291.96	P01023	112911	Alpha-2-macroglobulin precursor (Alpha-2-M)	DLTGFPGPLNDQDDEDCINR	1		0.933333	-1.07143	Down	0.619398	0	285.6	89.8643	0.314651	10	306	90.6409	0.296212	10
1.09245	1042.51	588.43	2	2084.01	P01023	112911	Alpha-2-macroglobulin precursor (Alpha-2-M)	AGAFCLSEDAGLGISSTASLR	0.997997		0.949275	-1.05344	Down	0.621696	0	28.82	6.99949	0.242869	10	30.36	6.7142	0.221153	10
1.09028	959.462	460.64	1	959.462	P01023	112911	Alpha-2-macroglobulin precursor (Alpha-2-M)	SFVHLEPM	0.998077		0.917692	-1.08969	Down	0.622928	0	108.93	38.0435	0.349247	10	118.7	48.5662	0.409151	10
1.08049	791.894	645.93	4	3164.55	P01023	112911	Alpha-2-macroglobulin precursor (Alpha-2-M)	YNILPEKEEFPFALGVQTLPQTCDEPK	0.998987		0.938588	-1.06543	Down	0.623797	0	159.56	46.157	0.289277	10	170	47.392	0.278776	10
1.02804	465.892	483.84	3	1395.66	P01023	112911	Alpha-2-macroglobulin precursor (Alpha-2-M)	NEDSLVFVQTDK	0.999505	Deamidation(N1)	1.04894	1.04894	Up	0.628505	1	16.2167	2.01536	0.124277	6	15.46	2.79696	0.180916	5
1.03039	477.592	445.34	3	1430.76	P01023	112911	Alpha-2-macroglobulin precursor (Alpha-2-M)	IQEEGTVVELTGR	0.999999		1.05428	1.05428	Up	0.632666	-1	19.1	3.80395	0.199159	5	18.1167	2.392	0.132033	6
1.03911	521.738	321.24	2	1042.47	P01023	112911	Alpha-2-macroglobulin precursor (Alpha-2-M)	DNSVHWER	0.999998		0.942133	-1.06142	Down	0.646868	-1	262.667	72.0469	0.27429	9	278.8	78.7342	0.282404	10
1.06567	665.338	615.01	3	1994	P01023	112911	Alpha-2-macroglobulin precursor (Alpha-2-M)	YNILPEKEEFPFALGVQ	0.999946		0.925703	-1.08026	Down	0.650025	0	38.5	15.796	0.410285	10	41.59	13.3677	0.321417	10
1.06937	694.65	711.75	3	2081.94	P01023	112911	Alpha-2-macroglobulin precursor (Alpha-2-M)	SLFTDLEAENDVLHCVAF	0.999629	Deamidation(N10)	1.05877	1.05877	Up	0.652548	-3	20.525	4.38207	0.213499	4	19.3857	2.16443	0.111651	7
1.02683	459.588	579.61	3	1376.75	P01023	112911	Alpha-2-macroglobulin precursor (Alpha-2-M)	KLSFYYLIMAK	0.998311		0.939886	-1.06396	Down	0.653849	0	347.1	105.075	0.302723	10	369.3	112.507	0.304649	10
1.0244	447.215	603.34	3	1339.63	P01023	112911	Alpha-2-macroglobulin precursor (Alpha-2-M)	NALFCLESAWK	0.999717		0.947112	-1.05584	Down	0.659556	0	252.5	64.9996	0.257424	10	266.6	75.3469	0.282622	10
1.08251	812.912	414.72	2	1624.82	P01023	112911	Alpha-2-macroglobulin precursor (Alpha-2-M)	INGITYTPVSSTNEK	0.845088	Deamidation(N13)	1.06522	1.06522	Up	0.661419	-1	20.3	5.6395	0.277808	6	19.0571	3.94329	0.206919	7
1.07789	764.988	561.7	3	2292.95	P01023	112911	Alpha-2-macroglobulin precursor (Alpha-2-M)	DLTGFPGPLNDQDDEDCINR	0.996719	Deamidation(Q12)	1.05595	1.05595	Up	0.666303	0	137.39	44.5805	0.324481	10	130.11	27.4115	0.210679	10
1.00453	340.203	488.37	3	1018.59	P01023	112911	Alpha-2-macroglobulin precursor (Alpha-2-M)	ATVLNYLPK	0.999996		0.950267	-1.05234	Down	0.667313	0	87.32	22.8517	0.261701	10	91.89	23.9036	0.260133	10
1.02541	451.768	410.51	2	902.527	P01023	112911	Alpha-2-macroglobulin precursor (Alpha-2-M)	FLAVPVEK	0.935887		0.975896	-1.0247	Down	0.677585	0	307.7	83.6993	0.272016	10	315.3	92.4975	0.293363	10
1.01607	408.57	466.34	3	1223.69	P01023	112911	Alpha-2-macroglobulin precursor (Alpha-2-M)	PLLVEPEGLEK	0.999999		1.00741	1.00741	Up	0.677585	0	38.05	11.5469	0.303467	10	37.77	9.93211	0.262963	10
1.06568	665.35	646.18	3	1994.03	P01023	112911	Alpha-2-macroglobulin precursor (Alpha-2-M)	YNILPEKEEFPFALGVQ	0.999946		0.933074	-1.07173	Down	0.678549	3	35.99	10.0311	0.278719	10	38.5714	13.6455	0.353772	7
1.09308	1069.52	475.41	2	2138.04	P01023	112911	Alpha-2-macroglobulin precursor (Alpha-2-M)	HNVYINGITYTPVSSTNEK	0.99999	Deamidation(N2)	1.07853	1.07853	Up	0.680702	4	59.4	14.3404	0.24142	8	55.075	17.0824	0.310167	4
1.04536	552.31	437.53	2	1103.61	P01023	112911	Alpha-2-macroglobulin precursor (Alpha-2-M)	AVDQSVLLMK	0.996803		0.949313	-1.05339	Down	0.683559	0	118.18	33.3678	0.282347	10	124.49	34.7317	0.278992	10
1.00657	354.964	466.88	4	1416.83	P01023	112911	Alpha-2-macroglobulin precursor (Alpha-2-M)	MVSGFIPLKPTVK	0.952598		0.959054	-1.04269	Down	0.691289	0	52.7	11.4002	0.216322	10	54.95	13.4393	0.244573	10
1.03861	519.486	509.43	4	2074.92	P01023	112911	Alpha-2-macroglobulin precursor (Alpha-2-M)	MCPQLQQYEMHGPEGLR	1		0.953324	-1.04896	Down	0.701193	0	143.99	39.4757	0.274156	10	151.04	41.3647	0.273866	10
1.06997	698.851	364.43	2	1396.69	P01023	112911	Alpha-2-macroglobulin precursor (Alpha-2-M)	GITYTPVSSTNEK	0.999988		1.00047	1.00047	Up	0.733537	0	127.99	42.3773	0.331099	10	127.93	42.7304	0.334014	10
1.0906	971.481	478.42	1	971.481	P01023	112911	Alpha-2-macroglobulin precursor (Alpha-2-M)	AIGYLNTGY	0.835008		0.937593	-1.06656	Down	0.734258	0	63.25	27.6635	0.437367	10	67.46	26.9396	0.399341	10
1.07916	778.387	485.78	2	1555.77	P01023	112911	Alpha-2-macroglobulin precursor (Alpha-2-M)	VTGEGCVYLQTSLK	1		0.965428	-1.03581	Down	0.761219	0	95.2556	22.1137	0.232152	9	98.6667	24.6266	0.249594	9
1.03965	523.768	570.85	4	2092.05	P01023	112911	Alpha-2-macroglobulin precursor (Alpha-2-M)	MKPDAELSASSVYNLLPEK	0.999152		0.966391	-1.03478	Down	0.764731	0	54.92	13.648	0.248507	10	56.83	14.4515	0.254294	10
1.0079	364.203	375.68	2	727.398	P01023	112911	Alpha-2-macroglobulin precursor (Alpha-2-M)	QLEGGLK	0.844485	Pyro-glu(N-term)	0.961396	-1.04015	Down	0.769596	0	311.3	84.5025	0.27145	10	323.8	102.521	0.316619	10
1.09276	1055.54	483.69	2	2110.08	P01023	112911	Alpha-2-macroglobulin precursor (Alpha-2-M)	LHTEAQIQEEGTVVELTGR	1		0.966909	-1.03422	Down	0.771956	0	110.45	27.1351	0.245677	10	114.23	30.2275	0.26462	10
1.07096	704.69	493.18	3	2112.05	P01023	112911	Alpha-2-macroglobulin precursor (Alpha-2-M)	LHTEAQIQEEGTVVELTGR	0.958381	Deamidation(Q6),Deamidation(Q8)	1.17823	1.17823	Up	0.77283	1	26.3333	9.41771	0.357635	3	22.35	3.88909	0.174008	2
1.01867	420.532	456.17	3	1259.58	P01023	112911	Alpha-2-macroglobulin precursor (Alpha-2-M)	VGFYESDVMGR	0.999991		0.973718	-1.02699	Down	0.793692	0	151.9	32.4909	0.213896	10	156	36.46	0.233718	10
1.03544	504.227	299.03	2	1007.45	P01023	112911	Alpha-2-macroglobulin precursor (Alpha-2-M)	FQVDNNNR	0.986444	Deamidation(N6)	0.96736	-1.03374	Down	0.794372	0	367.5	103.035	0.280368	10	379.9	106.561	0.280497	10
1.04555	553.277	443.65	3	1657.82	P01023	112911	Alpha-2-macroglobulin precursor (Alpha-2-M)	ALGVQTLPQTCDEPK	0.999685		1.02847	1.02847	Up	0.803132	0	80.21	21.0747	0.262744	10	77.99	18.0345	0.231241	10
1.01787	416.897	631.34	3	1248.68	P01023	112911	Alpha-2-macroglobulin precursor (Alpha-2-M)	LSFYYLIMAK	0.998843		0.96158	-1.03996	Down	0.803291	0	45.05	15.0335	0.333708	10	46.85	16.7576	0.357687	10
1.04797	566.62	555.26	3	1697.84	P01023	112911	Alpha-2-macroglobulin precursor (Alpha-2-M)	SSSNEEVMFLTVQVK	0.999902		1.02601	1.02601	Up	0.812902	0	220.9	46.0663	0.208539	10	215.3	57.5018	0.267078	10
1.03218	486.248	478.55	2	971.489	P01023	112911	Alpha-2-macroglobulin precursor (Alpha-2-M)	AIGYLNTGY	0.835008		0.974822	-1.02583	Down	0.816774	0	205.2	52.006	0.25344	10	210.5	48.7471	0.231578	10
1.07906	777.451	344.55	1	777.451	P01023	112911	Alpha-2-macroglobulin precursor (Alpha-2-M)	LVFSPSK	0.999333		0.965076	-1.03619	Down	0.825519	0	50.57	18.6158	0.36812	10	52.4	17.9643	0.342831	10
1.05395	597.557	519.2	4	2387.2	P01023	112911	Alpha-2-macroglobulin precursor (Alpha-2-M)	QQNAQGGFSSTQDTVVALHALSK	0.997705		0.96126	-1.0403	Down	0.830701	-1	34.7111	14.7634	0.425323	9	36.11	13.1257	0.363491	10
1.09307	1069.52	461.62	2	2138.02	P01023	112911	Alpha-2-macroglobulin precursor (Alpha-2-M)	HNVYINGITYTPVSSTNEK	0.99999	Deamidation(N2)	0.974399	-1.02627	Down	0.846365	0	186.5	55.5063	0.297621	10	191.4	55.9706	0.292428	10
1.05055	579.957	555	3	1737.85	P01023	112911	Alpha-2-macroglobulin precursor (Alpha-2-M)	CLSEDAGLGISSTASLR	0.996647		0.96	-1.04167	Down	0.85403	2	17.92	2.48435	0.138636	5	18.6667	6.02854	0.322958	3
1.03987	524.596	506.43	3	1571.77	P01023	112911	Alpha-2-macroglobulin precursor (Alpha-2-M)	VDLSFSPSQSLPASH	0.99583		0.977317	-1.02321	Down	0.856993	0	70.23	18.8267	0.268072	10	71.86	20.9842	0.292015	10
1.03161	483.543	713.41	3	1448.61	P01023	112911	Alpha-2-macroglobulin precursor (Alpha-2-M)	DMYSFLEDMGLK	0.993981		0.982719	-1.01758	Down	0.865968	0	597.1	126.768	0.212306	10	607.6	146.692	0.241428	10
1.0724	713.685	472.19	3	2139.04	P01023	112911	Alpha-2-macroglobulin precursor (Alpha-2-M)	HNVYINGITYTPVSSTNEK	0.99999	Deamidation(N2),Deamidation(N6)	1.02889	1.02889	Up	0.866854	-1	58.075	15.8563	0.273031	8	56.4444	23.1963	0.410959	9
1.00571	349.533	456.6	3	1046.58	P01023	112911	Alpha-2-macroglobulin precursor (Alpha-2-M)	FEVQVTVPK	0.984989		0.988209	-1.01193	Down	0.872201	0	268.2	41.6141	0.155161	10	271.4	45.9691	0.169378	10
1.08247	812.416	412.31	2	1623.82	P01023	112911	Alpha-2-macroglobulin precursor (Alpha-2-M)	INGITYTPVSSTNEK	0.845088		0.976253	-1.02432	Down	0.876995	-2	18.5	5.06096	0.273565	4	18.95	2.4954	0.131683	6
1.07162	708.913	467	2	1416.82	P01023	112911	Alpha-2-macroglobulin precursor (Alpha-2-M)	MVSGFIPLKPTVK	0.952598		0.983957	-1.0163	Down	0.885071	1	242.6	53.4981	0.22052	10	246.556	62.8532	0.254925	9
1.09161	1013.55	371	1	1013.55	P01023	112911	Alpha-2-macroglobulin precursor (Alpha-2-M)	LVEPEGLEK	0.895419		1.02247	1.02247	Up	0.891346	-3	18.2	4.2332	0.232594	3	17.8	2.70333	0.151873	6
1.08651	869.421	513.95	2	1737.83	P01023	112911	Alpha-2-macroglobulin precursor (Alpha-2-M)	CLSEDAGLGISSTASLR	0.996647		0.976575	-1.02399	Down	0.894025	3	30.79	11.3332	0.36808	10	31.5286	10.8297	0.343488	7
1.06575	665.67	675.11	3	1994.99	P01023	112911	Alpha-2-macroglobulin precursor (Alpha-2-M)	YNILPEKEEFPFALGVQ	0.821267	Deamidation(C-term)	1.02426	1.02426	Up	0.907419	1	19.7	5.01465	0.254551	4	19.2333	4.93288	0.256476	3
1.06985	698.015	570.7	3	2092.03	P01023	112911	Alpha-2-macroglobulin precursor (Alpha-2-M)	MKPDAELSASSVYNLLPEK	0.999152		0.986285	-1.01391	Down	0.90952	0	496.2	129.288	0.260557	10	503.1	138.281	0.274858	10
1.09417	1146.98	561.07	2	2292.96	P01023	112911	Alpha-2-macroglobulin precursor (Alpha-2-M)	DLTGFPGPLNDQDDEDCINR	0.996719	Deamidation(Q12)	1.01846	1.01846	Up	0.909693	0	72.83	25.4436	0.349356	10	71.51	25.8726	0.361804	10
1.04212	535.266	461.77	4	2138.04	P01023	112911	Alpha-2-macroglobulin precursor (Alpha-2-M)	HNVYINGITYTPVSSTNEK	0.99999	Deamidation(N2)	1.01068	1.01068	Up	0.910068	0	39.75	8.81114	0.221664	10	39.33	7.52995	0.191456	10
1.09252	1046.54	570.7	2	2092.07	P01023	112911	Alpha-2-macroglobulin precursor (Alpha-2-M)	MKPDAELSASSVYNLLPEK	0.999152		0.983558	-1.01672	Down	0.910799	0	40.08	13.8944	0.346667	10	40.75	12.4326	0.305094	10
1.00556	348.488	329.37	3	1043.45	P01023	112911	Alpha-2-macroglobulin precursor (Alpha-2-M)	DNSVHWER	0.999622	Deamidation(N2)	0.987058	-1.01311	Down	0.913694	0	34.32	8.98985	0.261942	10	34.77	9.31642	0.267944	10
1.0908	979.995	573.14	2	1958.98	P01023	112911	Alpha-2-macroglobulin precursor (Alpha-2-M)	SAGVAEVGVTVPDTITEWK	1		0.987079	-1.01309	Down	0.913966	0	328.5	73.2731	0.223054	10	332.8	99.9709	0.300393	10
1.08996	950.941	449.32	2	1900.87	P01023	112911	Alpha-2-macroglobulin precursor (Alpha-2-M)	FSGQLNSHGCFYQQVK	0.999997		0.983743	-1.01653	Down	0.917636	0	28.44	11.387	0.400389	10	28.91	8.40799	0.290833	10
1.00929	372.872	406.91	3	1116.6	P01023	112911	Alpha-2-macroglobulin precursor (Alpha-2-M)	QTVSWAVTPK	0.999803		0.989713	-1.01039	Down	0.921301	0	59.65	12.2078	0.204657	10	60.27	15.2771	0.253478	10
1.07992	786.388	506.41	2	1571.77	P01023	112911	Alpha-2-macroglobulin precursor (Alpha-2-M)	VDLSFSPSQSLPASH	0.99583		0.98818	-1.01196	Down	0.930614	0	107.85	31.4068	0.291208	10	109.14	33.8765	0.310395	10
1.09272	1054.38	377.41	2	2107.76	P01023	112911	Alpha-2-macroglobulin precursor (Alpha-2-M)	YSDASDCHGEDSQAFCEK	0.998331		1.01143	1.01143	Up	0.934408	0	100.88	30.0487	0.297866	10	99.74	31.0296	0.311105	10
1.01531	404.216	378.32	3	1210.63	P01023	112911	Alpha-2-macroglobulin precursor (Alpha-2-M)	LPPNVVEESAR	1		1.00812	1.00812	Up	0.934727	0	471.7	96.6368	0.204869	10	467.9	107.655	0.230082	10
1.05638	612.337	466.34	2	1223.67	P01023	112911	Alpha-2-macroglobulin precursor (Alpha-2-M)	PLLVEPEGLEK	0.999999		1.0077	1.0077	Up	0.948429	0	575.6	152.663	0.265224	10	571.2	147.297	0.257873	10
1.04499	550.285	485.37	2	1099.56	P01023	112911	Alpha-2-macroglobulin precursor (Alpha-2-M)	QTVSWAVTPK	0.993768	Pyro-glu(N-term)	0.99339	-1.00665	Down	0.954628	0	435.8	111.696	0.256301	10	438.7	113.09	0.257784	10
1.0853	849.415	555.29	2	1697.82	P01023	112911	Alpha-2-macroglobulin precursor (Alpha-2-M)	SSSNEEVMFLTVQVK	0.999902		0.993562	-1.00648	Down	0.954668	0	324.1	79.952	0.246689	10	326.2	82.9415	0.254266	10
1.05267	591.034	604.43	3	1771.08	P01023	112911	Alpha-2-macroglobulin precursor (Alpha-2-M)	IALLEIPLTVTHPVVR	0.999971		1.0046	1.0046	Up	0.971059	0	98.19	23.9795	0.244215	10	97.74	30.3164	0.310174	10
1.01272	391.892	493.34	3	1173.66	P01023	112911	Alpha-2-macroglobulin precursor (Alpha-2-M)	FTVLQDVPVR	0.999911		1.0042	1.0042	Up	0.97201	0	133.79	35.5502	0.265717	10	133.23	34.8364	0.261476	10
1.02969	473.534	341.15	3	1418.59	P01023	112911	Alpha-2-macroglobulin precursor (Alpha-2-M)	HYDGSYSTFGER	0.999987		1.0076	1.0076	Up	0.974364	-1	27.6333	8.63964	0.312653	3	27.425	6.93464	0.252858	4
1.0247	448.247	443.64	3	1342.73	P01023	112911	Alpha-2-macroglobulin precursor (Alpha-2-M)	AVLPTGDVIGDSAK	0.95871		0.996798	-1.00321	Down	0.974552	0	186.8	38.5077	0.206144	10	187.4	44.2297	0.236018	10
1.004	336.487	299.01	3	1007.45	P01023	112911	Alpha-2-macroglobulin precursor (Alpha-2-M)	FQVDNNNR	0.986444	Deamidation(N6)	0.997549	-1.00246	Down	0.978747	-1	20.35	3.08075	0.151388	6	20.4	3.53412	0.173241	7
1.02928	471.771	584.38	4	1884.06	P01023	112911	Alpha-2-macroglobulin precursor (Alpha-2-M)	VSVQLEASPAFLAVPVEK	0.994259		1.00321	1.00321	Up	0.978806	0	49.96	13.0359	0.260926	10	49.8	13.5222	0.271529	10
1.03757	515.026	495.5	4	2057.08	P01023	112911	Alpha-2-macroglobulin precursor (Alpha-2-M)	LTAQPAPTSEDLTSATNIVK	1		1.0019	1.0019	Up	0.979489	-1	23.4444	3.10125	0.132281	9	23.4	4.27733	0.182792	10
1.01884	421.586	573.29	3	1262.74	P01023	112911	Alpha-2-macroglobulin precursor (Alpha-2-M)	YILNGGTLLGLK	0.999997	Deamidation(N4)	0.996924	-1.00309	Down	0.980923	0	106.94	27.6081	0.258164	10	107.27	32.993	0.307569	10
1.08116	800.038	619.82	3	2398.1	P01023	112911	Alpha-2-macroglobulin precursor (Alpha-2-M)	ETTFNSLLCPSGGEVSEELSLK	1		1	1	Up	1	0	397.7	100.936	0.253799	10	397.7	97.1574	0.244298	10
1.03925	522.283	579.28	4	2086.11	P01023	112911	Alpha-2-macroglobulin precursor (Alpha-2-M)	PQYMVLVPSLLHTETTEK	0.999687		0.943469	-1.05992	Down	1	2	42.975	4.4395	0.103304	4	45.55	10.9602	0.240618	2
1.09443	1185.58	565.2	2	2370.15	P01023	112911	Alpha-2-macroglobulin precursor (Alpha-2-M)	QQNAQGGFSSTQDTVVALHALSK	1	Pyro-glu(N-term)	1.07755	1.07755	Up	1	-1	17.6	5.51543	0.313377	2	16.3333	2.67644	0.163864	3
1.01516	403.698	116.04	2	806.387	P01023	112911	Alpha-2-macroglobulin precursor (Alpha-2-M)	GPTQEFK	0.987969		0.85906	-1.16406	Down		-3	16			1	18.625	1.96193	0.105338	4
1.02187	434.523	268.18	3	1301.55	P01023	112911	Alpha-2-macroglobulin precursor (Alpha-2-M)	TAQEGDHGSHVY	0.801126	Deamidation(Q3)	1.24837	1.24837	Up		-1	19.1			1	15.3	1.27279	0.083189	2
1.09052	968.388	301.55	1	968.388	P02760	122801	AMBP protein precursor [Contains: Alpha-1-microglobulin (Protein HC) (Complex-forming glycoprotein heterogeneous in charge) (Alpha-1 microglycoprotein); Inter-alpha-trypsin inhibitor light chain (ITI-LC) (Bikunin) (HI-30)]	ECLQTCR	0.992388		0.804661	-1.24276	Down	0.0529271	-2	14.5	0.754983	0.0520678	3	18.02	2.92609	0.16238	5
1.0487	570.615	633.94	3	1709.83	P02760	122801	AMBP protein precursor [Contains: Alpha-1-microglobulin (Protein HC) (Complex-forming glycoprotein heterogeneous in charge) (Alpha-1 microglycoprotein); Inter-alpha-trypsin inhibitor light chain (ITI-LC) (Bikunin) (HI-30)]	WYNLAIGSTCPWLK	0.999626		1.11776	1.11776	Up	0.289315	0	25.3111	8.02861	0.317197	9	22.6444	9.13949	0.403608	9
1.09033	960.978	522.02	2	1920.95	P02760	122801	AMBP protein precursor [Contains: Alpha-1-microglobulin (Protein HC) (Complex-forming glycoprotein heterogeneous in charge) (Alpha-1 microglycoprotein); Inter-alpha-trypsin inhibitor light chain (ITI-LC) (Bikunin) (HI-30)]	GECVPGEQEPEPILIPR	0.999999		1.09812	1.09812	Up	0.307489	0	36.15	14.3089	0.395821	10	32.92	14.5083	0.440714	10
1.06164	640.989	522.02	3	1920.95	P02760	122801	AMBP protein precursor [Contains: Alpha-1-microglobulin (Protein HC) (Complex-forming glycoprotein heterogeneous in charge) (Alpha-1 microglycoprotein); Inter-alpha-trypsin inhibitor light chain (ITI-LC) (Bikunin) (HI-30)]	GECVPGEQEPEPILIPR	0.999999		1.08785	1.08785	Up	0.384673	0	71.33	23.5727	0.330474	10	65.57	27.3199	0.416653	10
1.08579	855.433	633.82	2	1709.86	P02760	122801	AMBP protein precursor [Contains: Alpha-1-microglobulin (Protein HC) (Complex-forming glycoprotein heterogeneous in charge) (Alpha-1 microglycoprotein); Inter-alpha-trypsin inhibitor light chain (ITI-LC) (Bikunin) (HI-30)]	WYNLAIGSTCPWLK	0.999626		1.14437	1.14437	Up	0.460558	-1	60.4	26.6279	0.44086	4	52.78	27.1885	0.515128	5
1.07615	746.308	459.31	3	2236.91	P02760	122801	AMBP protein precursor [Contains: Alpha-1-microglobulin (Protein HC) (Complex-forming glycoprotein heterogeneous in charge) (Alpha-1 microglycoprotein); Inter-alpha-trypsin inhibitor light chain (ITI-LC) (Bikunin) (HI-30)]	KEDSCQLGYSAGPCMGMTSR	1		0.92479	-1.08133	Down	0.461603	0	35.29	9.16678	0.259756	10	38.16	7.83329	0.205275	10
1.06576	665.781	348.03	2	1330.55	P02760	122801	AMBP protein precursor [Contains: Alpha-1-microglobulin (Protein HC) (Complex-forming glycoprotein heterogeneous in charge) (Alpha-1 microglycoprotein); Inter-alpha-trypsin inhibitor light chain (ITI-LC) (Bikunin) (HI-30)]	GVCEETSGAYEK	0.960414		1.05062	1.05062	Up	0.472676	0	58.94	24.3416	0.41299	10	56.1	25.5235	0.454965	10
1.04507	550.735	352	2	1100.46	P02760	122801	AMBP protein precursor [Contains: Alpha-1-microglobulin (Protein HC) (Complex-forming glycoprotein heterogeneous in charge) (Alpha-1 microglycoprotein); Inter-alpha-trypsin inhibitor light chain (ITI-LC) (Bikunin) (HI-30)]	KEDSCQLGY	0.990468		1.09451	1.09451	Up	0.492549	0	65.55	20.5754	0.313889	10	59.89	15.0657	0.251556	10
1.08445	836.862	499.82	2	1672.72	P02760	122801	AMBP protein precursor [Contains: Alpha-1-microglobulin (Protein HC) (Complex-forming glycoprotein heterogeneous in charge) (Alpha-1 microglycoprotein); Inter-alpha-trypsin inhibitor light chain (ITI-LC) (Bikunin) (HI-30)]	CVLFPYGGCQGNGNK	0.972994		0.95895	-1.04281	Down	0.532767	1	26.19	4.572	0.174571	10	27.3111	2.99768	0.109761	9
1.01833	418.722	445.5	2	836.436	P02760	122801	AMBP protein precursor [Contains: Alpha-1-microglobulin (Protein HC) (Complex-forming glycoprotein heterogeneous in charge) (Alpha-1 microglycoprotein); Inter-alpha-trypsin inhibitor light chain (ITI-LC) (Bikunin) (HI-30)]	WAFDAVK	0.896685		1.08596	1.08596	Up	0.536415	0	155.9	46.1915	0.296289	10	143.56	41.1985	0.286977	10
1.03177	484.691	301.21	2	968.374	P02760	122801	AMBP protein precursor [Contains: Alpha-1-microglobulin (Protein HC) (Complex-forming glycoprotein heterogeneous in charge) (Alpha-1 microglycoprotein); Inter-alpha-trypsin inhibitor light chain (ITI-LC) (Bikunin) (HI-30)]	ECLQTCR	0.992388		0.94667	-1.05633	Down	0.547791	0	335.5	59.6196	0.177704	10	354.4	77.0746	0.217479	10
1.08578	855.37	491.64	2	1709.73	P02760	122801	AMBP protein precursor [Contains: Alpha-1-microglobulin (Protein HC) (Complex-forming glycoprotein heterogeneous in charge) (Alpha-1 microglycoprotein); Inter-alpha-trypsin inhibitor light chain (ITI-LC) (Bikunin) (HI-30)]	EYCGVPGDGDEELLR	0.999834		1.04812	1.04812	Up	0.577522	0	169.9	32.6682	0.192279	10	162.1	28.6723	0.17688	10
1.02889	470.258	653.93	3	1408.76	P02760	122801	AMBP protein precursor [Contains: Alpha-1-microglobulin (Protein HC) (Complex-forming glycoprotein heterogeneous in charge) (Alpha-1 microglycoprotein); Inter-alpha-trypsin inhibitor light chain (ITI-LC) (Bikunin) (HI-30)]	AFIQLWAFDAVK	0.993866		0.927392	-1.07829	Down	0.596641	-1	22.9375	3.81161	0.166174	8	24.7333	2.81514	0.11382	9
1.08449	837.351	514.5	2	1673.69	P02760	122801	AMBP protein precursor [Contains: Alpha-1-microglobulin (Protein HC) (Complex-forming glycoprotein heterogeneous in charge) (Alpha-1 microglycoprotein); Inter-alpha-trypsin inhibitor light chain (ITI-LC) (Bikunin) (HI-30)]	CVLFPYGGCQGNGNK	0.999993	Deamidation(N14)	1.02106	1.02106	Up	0.797906	0	96.49	16.8407	0.174533	10	94.5	17.3992	0.184119	10
1.04645	558.571	514.46	3	1673.7	P02760	122801	AMBP protein precursor [Contains: Alpha-1-microglobulin (Protein HC) (Complex-forming glycoprotein heterogeneous in charge) (Alpha-1 microglycoprotein); Inter-alpha-trypsin inhibitor light chain (ITI-LC) (Bikunin) (HI-30)]	CVLFPYGGCQGNGNK	0.999993	Deamidation(N14)	1.00768	1.00768	Up	0.93096	0	55.11	11.7477	0.213168	10	54.69	9.49941	0.173696	10
1.0493	573.617	601.22	3	1718.84	Q8TEW8	30913163	Amyotrophic lateral sclerosis 2 chromosome region candidate gene protein 19 (Partitioning-defective 3-like protein) (PAR3-L protein) (PAR3-beta)	MNDQLIAVNGESLLGK	0.942638	Oxidation(M1),Deamidation(N2)	0.831442	-1.20273	Down	0.66342	1	17.1	3.13581	0.183381	4	20.5667	11.7411	0.57088	3
1.04932	573.955	555.22	3	1719.85	Q8TEW8	30913163	Amyotrophic lateral sclerosis 2 chromosome region candidate gene protein 19 (Partitioning-defective 3-like protein) (PAR3-L protein) (PAR3-beta)	MNDQLIAVNGESLLGK	0.942638	Oxidation(M1),Deamidation(N2),Deamidation(Q4)	1.05198	1.05198	Up	0.692109	0	34.81	8.48455	0.243739	10	33.09	10.5085	0.317572	10
1.05729	617.096	802.71	4	2465.36	P01019	113880	Angiotensinogen precursor [Contains: Angiotensin I (Ang I); Angiotensin II (Ang II); Angiotensin III (Ang III) (Des-Asp[1]-angiotensin II)]	ADSQAQLLLSTVVGVFTAPGLHLK	0.999618		0.718786	-1.39123	Down	0.254061	0	62.52	30.5915	0.489308	10	86.98	57.3278	0.659092	10
1.08321	822.458	802.77	3	2465.36	P01019	113880	Angiotensinogen precursor [Contains: Angiotensin I (Ang I); Angiotensin II (Ang II); Angiotensin III (Ang III) (Des-Asp[1]-angiotensin II)]	ADSQAQLLLSTVVGVFTAPGLHLK	0.999618		0.720347	-1.38822	Down	0.263818	0	85.57	39.975	0.467162	10	118.79	80.6359	0.678811	10
1.08617	862.013	694.58	2	1723.02	P01019	113880	Angiotensinogen precursor [Contains: Angiotensin I (Ang I); Angiotensin II (Ang II); Angiotensin III (Ang III) (Des-Asp[1]-angiotensin II)]	VLSALQAVQGLLVAQGR	0.999865		0.7269	-1.37571	Down	0.472676	0	67.34	46.6175	0.692271	10	92.64	62.2553	0.672013	10
1.06438	656.333	709.33	3	1966.98	P01019	113880	Angiotensinogen precursor [Contains: Angiotensin I (Ang I); Angiotensin II (Ang II); Angiotensin III (Ang III) (Des-Asp[1]-angiotensin II)]	VGEVLNSIFFELEADER	1		0.835459	-1.19695	Down	0.486898	0	33.575	14.4938	0.431685	8	40.1875	21.6904	0.53973	8
1.04769	564.842	488.89	2	1128.68	P01019	113880	Angiotensinogen precursor [Contains: Angiotensin I (Ang I); Angiotensin II (Ang II); Angiotensin III (Ang III) (Des-Asp[1]-angiotensin II)]	ALYTPVVLPR	0.995051		0.854623	-1.17011	Down	0.60111	0	231.56	145.858	0.629894	10	270.95	182.794	0.674639	10
1.04193	534.267	451.1	2	1067.53	P01019	113880	Angiotensinogen precursor [Contains: Angiotensin I (Ang I); Angiotensin II (Ang II); Angiotensin III (Ang III) (Des-Asp[1]-angiotensin II)]	FMQAVTGWK	0.999667		0.885389	-1.12945	Down	0.615983	0	264.2	138.464	0.524086	10	298.4	160.298	0.537191	10
1.06064	634.88	498.21	2	1268.75	P01019	113880	Angiotensinogen precursor [Contains: Angiotensin I (Ang I); Angiotensin II (Ang II); Angiotensin III (Ang III) (Des-Asp[1]-angiotensin II)]	ALQDQLVLVAAK	0.999557		0.777199	-1.28667	Down	0.623176	0	251.96	164.704	0.653691	10	324.19	219.5	0.677072	10
1.04955	575.006	694.56	3	1723	P01019	113880	Angiotensinogen precursor [Contains: Angiotensin I (Ang I); Angiotensin II (Ang II); Angiotensin III (Ang III) (Des-Asp[1]-angiotensin II)]	VLSALQAVQGLLVAQGR	0.999865		0.787549	-1.26976	Down	0.623176	0	259.34	165.719	0.639005	10	329.3	213.448	0.648187	10
1.06043	633.366	645.39	3	1898.08	P01019	113880	Angiotensinogen precursor [Contains: Angiotensin I (Ang I); Angiotensin II (Ang II); Angiotensin III (Ang III) (Des-Asp[1]-angiotensin II)]	QPFVQGLALYTPVVLPR	0.999997		0.846505	-1.18133	Down	0.665674	-3	30.45	16.5669	0.54407	4	35.9714	24.1852	0.672344	7
1.00973	375.567	552.26	3	1124.69	P01019	113880	Angiotensinogen precursor [Contains: Angiotensin I (Ang I); Angiotensin II (Ang II); Angiotensin III (Ang III) (Des-Asp[1]-angiotensin II)]	LQAILGVPWK	0.999988		0.833152	-1.20026	Down	0.690951	0	34.0111	20.2465	0.595291	9	40.8222	25.1029	0.614932	9
1.06443	656.664	676.5	3	1967.98	P01019	113880	Angiotensinogen precursor [Contains: Angiotensin I (Ang I); Angiotensin II (Ang II); Angiotensin III (Ang III) (Des-Asp[1]-angiotensin II)]	VGEVLNSIFFELEADER	0.995836	Deamidation(N6)	0.968488	-1.03254	Down	0.724938	-1	18.7333	3.49266	0.186441	6	19.3429	2.32942	0.120428	7
1.01932	423.591	498.26	3	1268.76	P01019	113880	Angiotensinogen precursor [Contains: Angiotensin I (Ang I); Angiotensin II (Ang II); Angiotensin III (Ang III) (Des-Asp[1]-angiotensin II)]	ALQDQLVLVAAK	0.999557		0.802425	-1.24622	Down	0.73373	0	70.14	43.6059	0.621698	10	87.41	59.4287	0.679884	10
1.06098	637.005	605.87	3	1909	P01019	113880	Angiotensinogen precursor [Contains: Angiotensin I (Ang I); Angiotensin II (Ang II); Angiotensin III (Ang III) (Des-Asp[1]-angiotensin II)]	LFAVYDQSATALHFLGR	0.999089		0.764721	-1.30767	Down	0.73373	0	90.39	54.2816	0.600527	10	118.2	79.4295	0.671992	10
1.06099	637.015	585.25	3	1909.03	P01019	113880	Angiotensinogen precursor [Contains: Angiotensin I (Ang I); Angiotensin II (Ang II); Angiotensin III (Ang III) (Des-Asp[1]-angiotensin II)]	LFAVYDQSATALHFLGR	0.999089		1.04277	1.04277	Up	0.778156	-2	19.1	2.8856	0.151078	4	18.3167	5.5474	0.302861	6
1.02151	433.242	487.47	3	1297.71	P01019	113880	Angiotensinogen precursor [Contains: Angiotensin I (Ang I); Angiotensin II (Ang II); Angiotensin III (Ang III) (Des-Asp[1]-angiotensin II)]	DPTFIPAPIQAK	0.999749		0.903948	-1.10626	Down	0.838256	-1	48.2889	25.1729	0.521298	9	53.42	35.7969	0.670102	10
1.04733	562.841	552.14	2	1124.67	P01019	113880	Angiotensinogen precursor [Contains: Angiotensin I (Ang I); Angiotensin II (Ang II); Angiotensin III (Ang III) (Des-Asp[1]-angiotensin II)]	LQAILGVPWK	0.999988		0.828589	-1.20687	Down	0.850107	0	264.03	174.955	0.662634	10	318.65	218.79	0.686615	10
1.00998	376.899	489.07	3	1128.68	P01019	113880	Angiotensinogen precursor [Contains: Angiotensin I (Ang I); Angiotensin II (Ang II); Angiotensin III (Ang III) (Des-Asp[1]-angiotensin II)]	ALYTPVVLPR	0.995051		0.899297	-1.11198	Down	0.902523	-1	41.0889	23.6922	0.576608	9	45.69	30.5898	0.669508	10
1.06314	649.358	487.29	2	1297.71	P01019	113880	Angiotensinogen precursor [Contains: Angiotensin I (Ang I); Angiotensin II (Ang II); Angiotensin III (Ang III) (Des-Asp[1]-angiotensin II)]	DPTFIPAPIQAK	0.999749		0.820646	-1.21855	Down	0.96985	0	189.52	138.811	0.732434	10	230.94	185.688	0.804054	10
1.08336	824.928	527.24	2	1648.85	P01019	113880	Angiotensinogen precursor [Contains: Angiotensin I (Ang I); Angiotensin II (Ang II); Angiotensin III (Ang III) (Des-Asp[1]-angiotensin II)]	AVYDQSATALHFLGR	0.999972		0.997013	-1.003	Down	0.986464	-1	22.6222	7.9213	0.350156	9	22.69	9.23273	0.406907	10
1.08575	854.665	861.42	5	4269.29	P01019	113880	Angiotensinogen precursor [Contains: Angiotensin I (Ang I); Angiotensin II (Ang II); Angiotensin III (Ang III) (Des-Asp[1]-angiotensin II)]	TIHLTMPQLVLQGSYDLQDLLAQAELPAILHTELNLQK	0.999943	Deamidation(Q23)	0.719824	-1.38923	Down	1	-2	24.6	6.08112	0.2472	2	34.175	24.0378	0.703374	4
1.04255	537.268	568.78	4	2146.05	NP_015628.1	6601590	ankyrin-like protein 1; ankyrin-like with transmembrane domains 1 [Homo sapiens]	GAQVDIKDNFGRNFLHLTV	0.906639	Deamidation(Q3),Deamidation(N9)	0.984375	-1.01587	Down	0.845497	-1	22.95	2.69944	0.117623	6	23.3143	3.84683	0.164999	7
1.04881	571.271	579.38	2	1141.53	P01008	113936	Antithrombin-III precursor (ATIII) (PRO0309)	TSDQIHFFF	0.962913		1.27618	1.27618	Up	0.0559676	-1	144.233	40.758	0.282584	9	113.02	15.665	0.138604	10
1.05728	616.971	647.51	3	1848.9	P01008	113936	Antithrombin-III precursor (ATIII) (PRO0309)	EQLQDMGLVDLFSPEK	0.989285		1.18414	1.18414	Up	0.127289	0	231.5	54.1895	0.23408	10	195.5	46.0585	0.235594	10
1.07781	764.39	577.78	3	2291.15	P01008	113936	Antithrombin-III precursor (ATIII) (PRO0309)	AFLEVNEEGSEAAASTAVVIAGR	0.999852		1.25012	1.25012	Up	0.173665	0	53.98	19.9127	0.36889	10	43.18	13.3327	0.308771	10
1.01939	424.206	374.61	2	847.403	P01008	113936	Antithrombin-III precursor (ATIII) (PRO0309)	TSDQIHF	0.858957		1.19085	1.19085	Up	0.188997	1	50.77	16.854	0.331967	10	42.6333	7.28818	0.17095	9
1.00308	328.181	404.91	3	982.527	P01008	113936	Antithrombin-III precursor (ATIII) (PRO0309)	MLVVHMPR	0.985402		1.16999	1.16999	Up	0.214023	0	223	70.2741	0.31513	10	190.6	34.9387	0.183309	10
1.0332	491.77	404.71	2	982.533	P01008	113936	Antithrombin-III precursor (ATIII) (PRO0309)	MLVVHMPR	0.985402		1.16463	1.16463	Up	0.23286	1	37.76	12.1613	0.322069	10	32.4222	5.51765	0.170181	9
1.03657	510.248	471.99	3	1528.73	P01008	113936	Antithrombin-III precursor (ATIII) (PRO0309)	FATTFYQHLADSK	0.987973		1.09508	1.09508	Up	0.262065	0	360.5	70.4561	0.19544	10	329.2	47.7396	0.145017	10
1.07314	719.863	343.41	2	1438.72	P01008	113936	Antithrombin-III precursor (ATIII) (PRO0309)	HGSPVDICTAKPR	1		1.07603	1.07603	Up	0.262155	-1	20.1833	2.05272	0.101704	6	18.7571	2.29627	0.122421	7
1.07785	764.879	471.84	2	1528.75	P01008	113936	Antithrombin-III precursor (ATIII) (PRO0309)	FATTFYQHLADSK	0.987973		1.10029	1.10029	Up	0.29922	0	50.14	10.9917	0.219221	10	45.57	7.79573	0.171072	10
1.02625	456.263	380.51	2	911.518	P01008	113936	Antithrombin-III precursor (ATIII) (PRO0309)	LPGIVAEGR	1		1.09017	1.09017	Up	0.316203	0	573.1	130.001	0.226839	10	525.7	61.2355	0.116484	10
1.02598	454.733	403.73	2	908.459	P01008	113936	Antithrombin-III precursor (ATIII) (PRO0309)	IEDGFSLK	0.999301		1.09341	1.09341	Up	0.346909	0	504.5	122.29	0.242397	10	461.4	68.2987	0.148025	10
1.01812	417.989	559.15	4	1668.93	P01008	113936	Antithrombin-III precursor (ATIII) (PRO0309)	GDDITMVLILPKPEK	0.99989		1.1377	1.1377	Up	0.382703	-2	21.8667	2.80238	0.128158	3	19.22	5.13877	0.267366	5
1.0304	477.6	548.73	3	1430.79	P01008	113936	Antithrombin-III precursor (ATIII) (PRO0309)	VAEGTQVLELPFK	1		1.07829	1.07829	Up	0.410249	0	169.4	39.2349	0.231611	10	157.1	23.8255	0.151658	10
1.08897	924.95	647.56	2	1848.89	P01008	113936	Antithrombin-III precursor (ATIII) (PRO0309)	EQLQDMGLVDLFSPEK	0.989285		1.08955	1.08955	Up	0.444983	0	197.1	50.8012	0.257744	10	180.9	41.4071	0.228895	10
1.05712	616.303	647.37	3	1846.89	P01008	113936	Antithrombin-III precursor (ATIII) (PRO0309)	EQLQDMGLVDLFSPEK	0.999998	Pyro_glu(N-term),Oxidation(M6)	1.1042	1.1042	Up	0.488318	1	20.575	2.32289	0.112899	4	18.6333	3.7899	0.203393	3
1.04617	556.975	559.17	3	1668.91	P01008	113936	Antithrombin-III precursor (ATIII) (PRO0309)	GDDITMVLILPKPEK	0.99989		0.966063	-1.03513	Down	0.57075	0	293.2	95.1955	0.324678	10	303.5	78.3755	0.258239	10
1.02242	437.2	435.5	3	1309.58	P01008	113936	Antithrombin-III precursor (ATIII) (PRO0309)	DDLYVSDAFHK	0.999852		1.04375	1.04375	Up	0.577886	0	591.7	125.164	0.211533	10	566.9	56.3431	0.0993881	10
1.0642	655.306	435.54	2	1309.6	P01008	113936	Antithrombin-III precursor (ATIII) (PRO0309)	DDLYVSDAFHK	0.999852		1.04322	1.04322	Up	0.637543	0	176.2	39.1118	0.221974	10	168.9	27.97	0.165601	10
1.02095	430.739	422.15	2	860.47	P01008	113936	Antithrombin-III precursor (ATIII) (PRO0309)	LQPLDFK	0.854035		1.0252	1.0252	Up	0.738418	0	663.2	126.374	0.190552	10	646.9	83.7834	0.129515	10
1.07265	715.906	530.87	2	1430.81	P01008	113936	Antithrombin-III precursor (ATIII) (PRO0309)	VAEGTQVLELPFK	1		0.968541	-1.03248	Down	0.778344	0	80.97	26.2439	0.324119	10	83.6	12.161	0.145467	10
1.08425	834.973	559.2	2	1668.94	P01008	113936	Antithrombin-III precursor (ATIII) (PRO0309)	GDDITMVLILPKPEK	0.99989		0.974412	-1.02626	Down	0.791082	0	47.3889	15.2104	0.32097	9	48.6333	18.017	0.370466	9
1.0366	510.255	448.39	3	1528.75	P01008	113936	Antithrombin-III precursor (ATIII) (PRO0309)	FATTFYQHLADSK	0.987973		1.06063	1.06063	Up	0.79126	0	332.4	51.3121	0.154369	10	313.4	56.8726	0.18147	10
1.00989	376.226	366.59	3	1126.66	P01008	113936	Antithrombin-III precursor (ATIII) (PRO0309)	SKLPGIVAEGR	0.809698		1.11806	1.11806	Up	0.809894	-1	66.475	29.8743	0.449407	8	59.4556	15.5396	0.261366	9
1.04754	563.837	366.52	2	1126.67	P01008	113936	Antithrombin-III precursor (ATIII) (PRO0309)	SKLPGIVAEGR	0.809698		1.33538	1.33538	Up	0.816961	-2	21.8	10.0409	0.460592	2	16.325	2.41851	0.148147	4
1.031	480.242	343.2	3	1438.71	P01008	113936	Antithrombin-III precursor (ATIII) (PRO0309)	HGSPVDICTAKPR	1		0.984318	-1.01593	Down	0.826554	0	188.3	34.8745	0.185207	10	191.3	24.4588	0.127856	10
1.07786	764.882	448.45	2	1528.76	P01008	113936	Antithrombin-III precursor (ATIII) (PRO0309)	FATTFYQHLADSK	0.987973		1.07877	1.07877	Up	0.850107	0	40.4	8.01901	0.19849	10	37.45	7.00147	0.186955	10
1.08606	860.483	422.13	1	860.483	P01008	113936	Antithrombin-III precursor (ATIII) (PRO0309)	LQPLDFK	0.854035		0.9828	-1.0175	Down	0.857876	0	28.57	6.40383	0.224145	10	29.07	5.89313	0.202722	10
1.03041	477.605	530.98	3	1430.8	P01008	113936	Antithrombin-III precursor (ATIII) (PRO0309)	VAEGTQVLELPFK	1		0.981522	-1.01883	Down	0.868217	0	40.37	12.5682	0.311326	10	41.13	6.64079	0.161459	10
1.08821	908.471	403.67	1	908.471	P01008	113936	Antithrombin-III precursor (ATIII) (PRO0309)	IEDGFSLK	0.999301		1.01092	1.01092	Up	0.918896	0	24.07	5.77505	0.239927	10	23.81	5.48076	0.230187	10
1.02243	437.2	415.97	3	1309.59	P01008	113936	Antithrombin-III precursor (ATIII) (PRO0309)	DDLYVSDAFHK	0.999852		0.989605	-1.0105	Down	0.942981	1	20.4	5.20522	0.255158	8	20.6143	6.0455	0.293268	7
1.02764	463.923	595.57	3	1389.75	P01008	113936	Antithrombin-III precursor (ATIII) (PRO0309)	EVPLNTIIFMGR	0.999936		1.00453	1.00453	Up	0.963205	0	84.27	19.6081	0.232681	10	83.89	16.5802	0.197642	10
1.00734	360.432	343.22	4	1438.7	P01008	113936	Antithrombin-III precursor (ATIII) (PRO0309)	HGSPVDICTAKPR	1		1.00278	1.00278	Up	0.96976	0	216.7	39.4294	0.181954	10	216.1	29.6027	0.136986	10
1.08886	923.935	616.11	2	1846.86	P01008	113936	Antithrombin-III precursor (ATIII) (PRO0309)	EQLQDMGLVDLFSPEK	0.999998	Pyro_glu(N-term),Oxidation(M6)	1.00251	1.00251	Up	0.975039	2	19.95	2.79745	0.140223	8	19.9	2.95703	0.148594	6
1.02036	428.525	469.62	3	1283.56	P02647	113992	Apolipoprotein A-I precursor (Apo-AI)	WQEEMELYR	0.992062		0.897456	-1.11426	Down	0.142512	0	448.1	76.5077	0.170738	10	499.3	72.7294	0.145663	10
1.05914	626.819	419.63	2	1252.63	P02647	113992	Apolipoprotein A-I precursor (Apo-AI)	VQPYLDDFQK	0.999648		0.842236	-1.18732	Down	0.255791	2	19.3714	4.29756	0.221851	7	23	5.48999	0.238695	5
1.01663	410.904	602.73	3	1230.7	P02647	113992	Apolipoprotein A-I precursor (Apo-AI)	QGLLPVLESFK	0.999981		0.903295	-1.10706	Down	0.268017	0	381.1	74.4632	0.19539	10	421.9	84.7564	0.200892	10
1.02912	471.228	446.74	3	1411.67	P02647	113992	Apolipoprotein A-I precursor (Apo-AI)	KWQEEMELYR	0.93894		0.927667	-1.07797	Down	0.272856	0	87.21	58.7329	0.673466	10	94.01	34.6371	0.368441	10
1.08461	838.422	597.97	2	1675.84	P02647	113992	Apolipoprotein A-I precursor (Apo-AI)	LGPVTQEFWDNLEK	0.979597		0.911619	-1.09695	Down	0.296376	0	29.5	5.45934	0.185063	10	32.36	6.38857	0.197422	10
1.0916	1012.58	341.91	1	1012.58	P02647	113992	Apolipoprotein A-I precursor (Apo-AI)	AKPALEDLR	0.999952		0.899486	-1.11175	Down	0.310395	0	38.48	8.95579	0.232739	10	42.78	9.45901	0.221108	10
1.06354	651.633	487.42	3	1952.88	P02647	113992	Apolipoprotein A-I precursor (Apo-AI)	HFWQQDEPPQSPWDR	0.994581		1.10225	1.10225	Up	0.362209	0	89.47	19.7218	0.220429	10	81.17	19.9802	0.246153	10
1.05717	616.35	672.82	2	1231.69	P02647	113992	Apolipoprotein A-I precursor (Apo-AI)	QGLLPVLESFK	0.968109	Deamidation(Q1)	0.903823	-1.10641	Down	0.372114	0	37.59	8.62071	0.229335	10	41.59	10.7786	0.259164	10
1.00501	344.518	353.4	3	1031.54	P02647	113992	Apolipoprotein A-I precursor (Apo-AI)	LSPLGEEMR	0.999992		0.922843	-1.08361	Down	0.378527	1	18.18	2.44888	0.134702	5	19.7	2.36502	0.120052	4
1.08195	807.392	578.14	2	1613.78	P02647	113992	Apolipoprotein A-I precursor (Apo-AI)	LLDNWDSVTSTFSK	0.920202	Deamidation(N4)	0.89955	-1.11167	Down	0.426582	-2	20	4.92443	0.246221	7	22.2333	6.66727	0.299877	9
1.05912	626.805	465.57	2	1252.6	P02647	113992	Apolipoprotein A-I precursor (Apo-AI)	VQPYLDDFQK	0.999648		0.775805	-1.28898	Down	0.429111	-2	32.34	11.2082	0.346573	5	41.6857	26.6766	0.639946	7
1.00431	338.192	329.67	3	1012.56	P02647	113992	Apolipoprotein A-I precursor (Apo-AI)	AKPALEDLR	0.999952		0.944186	-1.05911	Down	0.434643	-2	17.4	1.68226	0.0966816	5	18.4286	2.68497	0.145696	7
1.02168	433.864	416.98	3	1299.58	P02647	113992	Apolipoprotein A-I precursor (Apo-AI)	WQEEMELYR	0.883712	Oxidation(M5)	0.869237	-1.15043	Down	0.446763	0	67.87	23.6893	0.34904	10	78.08	33.9496	0.434806	10
1.03974	524.257	346.72	2	1047.51	P02647	113992	Apolipoprotein A-I precursor (Apo-AI)	LSPLGEEMR	0.994328	Oxidation(M8)	0.840645	-1.18956	Down	0.467587	0	318.1	140.108	0.440453	10	378.4	214.321	0.566387	10
1.06323	650.278	417.01	2	1299.55	P02647	113992	Apolipoprotein A-I precursor (Apo-AI)	WQEEMELYR	0.883712	Oxidation(M5)	0.861606	-1.16062	Down	0.471576	0	391.6	155.21	0.396349	10	454.5	220.704	0.485596	10
1.01817	418.207	448.37	3	1252.61	P02647	113992	Apolipoprotein A-I precursor (Apo-AI)	VQPYLDDFQK	0.999648		0.95705	-1.04488	Down	0.497185	0	488	66.4898	0.13625	10	509.9	74.578	0.14626	10
1.07119	706.341	446.69	2	1411.67	P02647	113992	Apolipoprotein A-I precursor (Apo-AI)	KWQEEMELYR	0.93894		1.04474	1.04474	Up	0.500319	-1	29.125	17.3373	0.595272	8	27.8778	9.07645	0.32558	9
1.00281	326.169	380.35	4	1301.65	P02647	113992	Apolipoprotein A-I precursor (Apo-AI)	THLAPYSDELR	0.999999		0.946237	-1.05682	Down	0.509479	0	19.0667	1.47603	0.0774142	6	20.15	3.51212	0.174299	6
1.0168	412.562	584.51	3	1235.67	P02647	113992	Apolipoprotein A-I precursor (Apo-AI)	DLATVYVDVLK	0.999998		0.959437	-1.04228	Down	0.533713	0	510.9	74.0892	0.145017	10	532.5	78.0844	0.146637	10
1.04657	559.284	598.12	3	1675.84	P02647	113992	Apolipoprotein A-I precursor (Apo-AI)	LGPVTQEFWDNLEK	0.979597		0.957058	-1.04487	Down	0.562495	-2	20.95	3.22091	0.153743	8	21.89	3.50252	0.160006	10
1.005	344.515	393.27	3	1031.53	P02647	113992	Apolipoprotein A-I precursor (Apo-AI)	LSPLGEEMR	0.999992		0.963406	-1.03798	Down	0.666399	0	42.65	7.72834	0.181204	10	44.27	8.76509	0.197992	10
1.04288	538.592	538.93	3	1613.76	P02647	113992	Apolipoprotein A-I precursor (Apo-AI)	LLDNWDSVTSTFSK	0.920202	Deamidation(N4)	0.976913	-1.02363	Down	0.677471	0	36.39	7.65484	0.210356	10	37.25	7.54958	0.202673	10
1.07038	701.363	306.59	1	701.363	P02647	113992	Apolipoprotein A-I precursor (Apo-AI)	THLAPY	0.960353		0.952735	-1.04961	Down	0.685933	0	60.27	18.1384	0.300953	10	63.26	14.1153	0.223131	10
1.08191	807.381	538.96	2	1613.76	P02647	113992	Apolipoprotein A-I precursor (Apo-AI)	LLDNWDSVTSTFSK	0.920202	Deamidation(N4)	0.974547	-1.02612	Down	0.746562	0	106.06	20.8074	0.196185	10	108.83	16.6864	0.153325	10
1.03316	491.74	390.57	2	982.473	P02647	113992	Apolipoprotein A-I precursor (Apo-AI)	PPQSPWDR	0.911199		0.885237	-1.12964	Down	0.804896	1	17.24	1.08074	0.062688	5	19.475	5.24301	0.269218	4
1.07026	700.844	552.96	2	1400.68	P02647	113992	Apolipoprotein A-I precursor (Apo-AI)	DYVSQFEGSALGK	1		1.02063	1.02063	Up	0.82054	-2	21.2857	3.17355	0.149093	7	20.8556	4.26823	0.204657	9
1.09071	976.941	487.49	2	1952.87	P02647	113992	Apolipoprotein A-I precursor (Apo-AI)	HFWQQDEPPQSPWDR	0.994581		1.00241	1.00241	Up	0.980249	0	17.8429	2.38038	0.133408	7	17.8	3.78153	0.212446	7
1.00593	351.178	306.67	2	701.348	P02647	113992	Apolipoprotein A-I precursor (Apo-AI)	THLAPY	0.960353		1.00093	1.00093	Up	0.992124	0	540.5	130.887	0.242159	10	540	87.8787	0.162738	10
1.01818	418.21	466.1	3	1252.61	P02647	113992	Apolipoprotein A-I precursor (Apo-AI)	VQPYLDDFQK	0.999648		1.36885	1.36885	Up		4	16.7	3.55387	0.212807	5	12.2			1
1.05216	588.524	765.02	4	2351.07	P02652	114000	Apolipoprotein A-II precursor (Apo-AII) (ApoA-II)	EPCVESLVSQYFQTVTDYGK	1		0.845451	-1.1828	Down	0.0230828	0	20.35	1.69787	0.0834336	10	24.07	3.27789	0.136182	10
1.07911	778.357	844.02	3	2333.06	P02652	114000	Apolipoprotein A-II precursor (Apo-AII) (ApoA-II)	EPCVESLVSQYFQTVTDYGK	0.884158	Pyro_glu(N-term)	0.758697	-1.31805	Down	0.0374404	0	19.1444	3.02246	0.157877	9	25.2333	7.08643	0.280836	9
1.09452	1193.09	877.6	2	2385.17	P02652	114000	Apolipoprotein A-II precursor (Apo-AII) (ApoA-II)	AGTELVNFLSYFVELGTQPATQ	1		0.647275	-1.54494	Down	0.042238	-2	59.025	14.6859	0.248809	8	91.19	41.4772	0.454844	10
1.01393	397.542	423.91	3	1190.61	P02652	114000	Apolipoprotein A-II precursor (Apo-AII) (ApoA-II)	FVELGTQPATQ	0.999999		0.899891	-1.11125	Down	0.114825	-1	29.4444	2.56667	0.0871698	9	32.72	5.50006	0.168095	10
1.05031	578.848	360.73	2	1156.69	P02652	114000	Apolipoprotein A-II precursor (Apo-AII) (ApoA-II)	SKEQLTPLIK	0.998925		0.655876	-1.52468	Down	0.123424	2	107.957	80.5391	0.746028	7	164.6	27.2452	0.165524	5
1.07331	720.855	516.1	2	1440.7	P02652	114000	Apolipoprotein A-II precursor (Apo-AII) (ApoA-II)	SYFVELGTQPATQ	0.982617		0.871659	-1.14724	Down	0.140157	0	45.98	8.56359	0.186246	10	52.75	10.8686	0.20604	10
1.00628	353.514	321.52	3	1058.53	P02652	114000	Apolipoprotein A-II precursor (Apo-AII) (ApoA-II)	FQTVTDYGK	0.999912		0.918247	-1.08903	Down	0.302559	0	217.9	39.1534	0.179685	10	237.3	42.505	0.179119	10
1.09397	1129.07	882.27	2	2257.14	P02652	114000	Apolipoprotein A-II precursor (Apo-AII) (ApoA-II)	AGTELVNFLSYFVELGTQPAT	0.995837		0.818383	-1.22192	Down	0.31644	0	44.43	15.9685	0.359408	10	54.29	25.507	0.469828	10
1.04097	529.756	362.84	2	1058.5	P02652	114000	Apolipoprotein A-II precursor (Apo-AII) (ApoA-II)	FQTVTDYGK	0.999912		0.934633	-1.06994	Down	0.359864	0	421.8	77.3014	0.183266	10	451.3	62.1129	0.137631	10
1.07818	768.371	478.04	2	1535.73	P02652	114000	Apolipoprotein A-II precursor (Apo-AII) (ApoA-II)	VSQYFQTVTDYGK	0.999654		0.91952	-1.08752	Down	0.391253	0	84.32	22.0592	0.261613	10	91.7	14.624	0.159477	10
1.0731	719.365	888.73	3	2156.08	P02652	114000	Apolipoprotein A-II precursor (Apo-AII) (ApoA-II)	AGTELVNFLSYFVELGTQPA	0.988625		0.902827	-1.10763	Down	0.681498	0	58.44	31.0859	0.531929	10	64.73	36.1327	0.558207	10
1.0733	720.849	534.99	2	1440.69	P02652	114000	Apolipoprotein A-II precursor (Apo-AII) (ApoA-II)	SYFVELGTQPATQ	0.982617		1.05347	1.05347	Up	0.689853	2	17.5667	2.84582	0.162001	6	16.675	3.5453	0.212612	4
1.0557	607.307	595.28	2	1213.61	P02652	114000	Apolipoprotein A-II precursor (Apo-AII) (ApoA-II)	AGTELVNFLSY	0.9971		0.921405	-1.0853	Down	0.713303	-1	27.55	1.97737	0.0717739	4	29.9	5.42218	0.181344	5
1.05387	597.054	878.54	4	2385.19	P02652	114000	Apolipoprotein A-II precursor (Apo-AII) (ApoA-II)	AGTELVNFLSYFVELGTQPATQ	1		0.778409	-1.28467	Down		-4	13.7			1	17.6	3.58818	0.203874	5
1.09323	1078.55	886.86	2	2156.09	P02652	114000	Apolipoprotein A-II precursor (Apo-AII) (ApoA-II)	AGTELVNFLSYFVELGTQPA	0.988625		0.89008	-1.12349	Down		-1	16.6			1	18.65	2.33345	0.125118	2
1.03149	482.743	549.45	4	1927.95	P06727	114006	Apolipoprotein A-IV precursor (Apo-AIV)	SLAELGGHLDQQVEEFR	1		0.825543	-1.21132	Down	0.126624	3	20.9	3.33804	0.159715	9	25.3167	5.65806	0.223492	6
1.06229	644.342	351.29	2	1287.68	P06727	114006	Apolipoprotein A-IV precursor (Apo-AIV)	TQVNTQAEQLR	0.999282		0.808683	-1.23658	Down	0.171595	-3	53.1143	10.4812	0.197332	7	65.68	17.0735	0.25995	10
1.00314	328.523	382.85	3	983.553	P06727	114006	Apolipoprotein A-IV precursor (Apo-AIV)	LAPLAEDVR	1		0.793261	-1.26062	Down	0.217486	1	16.48	1.60062	0.0971253	5	20.775	5.50538	0.265	4
1.00313	328.521	354.02	3	983.548	P06727	114006	Apolipoprotein A-IV precursor (Apo-AIV)	LAPLAEDVR	1		1.15556	1.15556	Up	0.23786	-1	33.0875	7.49294	0.226458	8	28.6333	7.40203	0.258511	9
1.02068	429.892	338.72	3	1287.66	P06727	114006	Apolipoprotein A-IV precursor (Apo-AIV)	TQVNTQAEQLR	0.999282		0.827671	-1.20821	Down	0.245327	1	174.875	43.6821	0.24979	8	211.286	66.5776	0.315107	7
1.01475	401.871	389.29	3	1203.6	P06727	114006	Apolipoprotein A-IV precursor (Apo-AIV)	ENADSLQASLR	1		0.88048	-1.13574	Down	0.263549	2	21.0875	4.93108	0.233839	8	23.95	4.17361	0.174263	6
1.01427	399.532	334.5	3	1196.58	P06727	114006	Apolipoprotein A-IV precursor (Apo-AIV)	VEPYGENFNK	0.806295		0.902712	-1.10777	Down	0.289737	0	935.3	177.964	0.190275	10	1036.1	154.048	0.148681	10
1.00858	368.199	378.28	3	1102.58	P06727	114006	Apolipoprotein A-IV precursor (Apo-AIV)	IDQTVEELR	0.999997		1.10278	1.10278	Up	0.475599	0	33.69	7.99131	0.237201	10	30.55	11.0043	0.360205	10
1.02516	450.881	331.59	3	1350.63	P06727	114006	Apolipoprotein A-IV precursor (Apo-AIV)	SLAPYAQDTQEK	0.999943		0.966387	-1.03478	Down	0.522903	0	29.5714	5.21047	0.1762	7	30.6	4.90476	0.160286	7
1.04548	552.796	377.55	2	1104.59	P06727	114006	Apolipoprotein A-IV precursor (Apo-AIV)	LEPYADQLR	0.99997		0.924693	-1.08144	Down	0.59121	-1	276.714	74.4149	0.268923	7	299.25	84.0846	0.280984	8
1.0207	429.894	351.25	3	1287.67	P06727	114006	Apolipoprotein A-IV precursor (Apo-AIV)	TQVNTQAEQLR	0.999282		0.952067	-1.05035	Down	0.645722	0	216.5	51.3923	0.237378	10	227.4	52.8566	0.232439	10
1.05493	602.645	486.4	3	1805.92	P06727	114006	Apolipoprotein A-IV precursor (Apo-AIV)	LGPHAGDVEGHLSFLEK	0.998947		1.05251	1.05251	Up	0.723881	0	135.49	30.4715	0.224898	10	128.73	50.9442	0.395745	10
1.06226	644.333	338.86	2	1287.66	P06727	114006	Apolipoprotein A-IV precursor (Apo-AIV)	TQVNTQAEQLR	0.999282		0.934338	-1.07028	Down	0.744032	0	264.1	83.9358	0.317818	10	282.66	154.914	0.548057	10
1.05416	598.78	371.69	2	1196.55	P06727	114006	Apolipoprotein A-IV precursor (Apo-AIV)	VEPYGENFNK	0.806295		0.948778	-1.05399	Down	0.765446	-1	163	37.5322	0.230259	4	171.8	47.5731	0.27691	5
1.03255	488.255	346.54	2	975.503	P06727	114006	Apolipoprotein A-IV precursor (Apo-AIV)	ISASAEELR	1		1.03797	1.03797	Up	0.768281	0	382.7	62.8686	0.164276	10	368.7	133.001	0.36073	10
1.04522	551.786	378.3	2	1102.56	P06727	114006	Apolipoprotein A-IV precursor (Apo-AIV)	IDQTVEELR	0.999997		1.08171	1.08171	Up	0.769617	2	378.6	117.191	0.309539	5	350	129.294	0.369412	3
1.03333	492.272	382.87	2	983.537	P06727	114006	Apolipoprotein A-IV precursor (Apo-AIV)	LAPLAEDVR	1		0.958544	-1.04325	Down	0.779799	1	509.2	107.138	0.210405	10	531.222	207.347	0.390321	9
1.0255	452.232	486.44	4	1805.91	P06727	114006	Apolipoprotein A-IV precursor (Apo-AIV)	LGPHAGDVEGHLSFLEK	0.998947		1.03313	1.03313	Up	0.798964	0	252.6	51.9085	0.205497	10	244.5	84.0651	0.343825	10
1.07091	704.354	428.68	2	1407.7	P06727	114006	Apolipoprotein A-IV precursor (Apo-AIV)	LGEVNTYAGDLQK	0.998524		0.963568	-1.03781	Down	0.839472	0	306.8	79.0356	0.257613	10	318.4	158.986	0.499327	10
1.0087	368.864	396.2	3	1104.58	P06727	114006	Apolipoprotein A-IV precursor (Apo-AIV)	LEPYADQLR	0.99997		0.964258	-1.03707	Down	0.84062	3	32.22	11.8031	0.366328	10	33.4143	11.8202	0.353748	7
1.02517	450.889	353.4	3	1350.65	P06727	114006	Apolipoprotein A-IV precursor (Apo-AIV)	SLAPYAQDTQEK	0.999943		1.03073	1.03073	Up	0.841496	0	41.25	10.2761	0.249118	10	40.02	16.1255	0.402937	10
1.03334	492.274	354.27	2	983.541	P06727	114006	Apolipoprotein A-IV precursor (Apo-AIV)	LAPLAEDVR	1		1.0071	1.0071	Up	0.875677	1	16.55	0.911043	0.0550479	4	16.4333	0.929157	0.056541	3
1.04546	552.786	397.08	2	1104.56	P06727	114006	Apolipoprotein A-IV precursor (Apo-AIV)	LEPYADQLR	0.99997		1.0267	1.0267	Up	0.876693	-1	339.222	75.9585	0.22392	9	330.4	157.143	0.475616	10
1.06202	643.314	549.62	3	1927.93	P06727	114006	Apolipoprotein A-IV precursor (Apo-AIV)	SLAELGGHLDQQVEEFR	1		1.01905	1.01905	Up	0.888837	0	422.7	86.6295	0.204943	10	414.8	152.699	0.368126	10
1.02881	469.908	428.68	3	1407.71	P06727	114006	Apolipoprotein A-IV precursor (Apo-AIV)	LGEVNTYAGDLQK	0.998524		0.98204	-1.01829	Down	0.918683	0	94.05	23.7369	0.252386	10	95.77	46.5807	0.48638	10
1.0388	520.27	484.23	3	1558.8	P06727	114006	Apolipoprotein A-IV precursor (Apo-AIV)	LNHQLEGLTFQMK	0.999933		1.01254	1.01254	Up	0.925386	0	201.9	51.0609	0.252902	10	199.4	65.6526	0.329251	10
1.01565	405.892	465.21	3	1215.66	P06727	114006	Apolipoprotein A-IV precursor (Apo-AIV)	ALVQQMEQLR	0.999934		1.01405	1.01405	Up	0.927648	0	96.71	23.9175	0.247312	10	95.37	39.1562	0.410571	10
1.01679	412.559	322.15	3	1235.66	P06727	114006	Apolipoprotein A-IV precursor (Apo-AIV)	LLPHANEVSQK	0.921745		0.988869	-1.01126	Down	0.932313	0	337.6	63.2336	0.187303	10	341.4	123.615	0.362083	10
1.05488	602.303	389.34	2	1203.6	P06727	114006	Apolipoprotein A-IV precursor (Apo-AIV)	ENADSLQASLR	1		1.01202	1.01202	Up	0.943241	0	94.31	27.5546	0.292171	10	93.19	40.4755	0.434333	10
1.05588	608.322	465.21	2	1215.64	P06727	114006	Apolipoprotein A-IV precursor (Apo-AIV)	ALVQQMEQLR	0.999934		0.989157	-1.01096	Down	0.948238	0	437.9	116.959	0.267091	10	442.7	197.842	0.446898	10
1.02839	467.905	460.5	3	1401.7	P06727	114006	Apolipoprotein A-IV precursor (Apo-AIV)	AGDVEGHLSFLEK	0.998393		1.00916	1.00916	Up	0.95349	0	30.6111	8.56511	0.279804	9	30.3333	11.1389	0.367216	9
1.05749	618.337	322.19	2	1235.67	P06727	114006	Apolipoprotein A-IV precursor (Apo-AIV)	LLPHANEVSQK	0.921745		0.9924	-1.00766	Down	0.957175	0	43.09	7.43856	0.172628	10	43.42	17.523	0.40357	10
1.06693	675.829	353.38	2	1350.65	P06727	114006	Apolipoprotein A-IV precursor (Apo-AIV)	SLAPYAQDTQEK	0.999943		1.00832	1.00832	Up	0.959597	0	158.7	39.1665	0.246796	10	157.39	70.1397	0.445643	10
1.04396	544.277	362.31	2	1087.55	P06727	114006	Apolipoprotein A-IV precursor (Apo-AIV)	IDQNVEELK	1		0.995044	-1.00498	Down	0.973977	0	501.9	97.8541	0.194967	10	504.4	216.477	0.429178	10
1.09045	964.478	549.55	2	1927.95	P06727	114006	Apolipoprotein A-IV precursor (Apo-AIV)	SLAELGGHLDQQVEEFR	1		0.995485	-1.00454	Down	0.978065	0	44.1	10.8604	0.246268	10	44.3	19.8135	0.447257	10
1.04293	538.774	499.55	2	1076.54	P06727	114006	Apolipoprotein A-IV precursor (Apo-AIV)	VNSFFSTFK	0.999992		0.996503	-1.00351	Down	0.982241	0	171	35.4024	0.207032	10	171.6	75.7185	0.44125	10
1.07932	779.908	483.94	2	1558.81	P06727	114006	Apolipoprotein A-IV precursor (Apo-AIV)	LNHQLEGLTFQMK	0.999933		1.20317	1.20317	Up		-2	37.9			1	31.5	11.5052	0.365245	3
1.01875	420.893	345.33	3	1260.66	NP_000473.2	71773110	apolipoprotein A-IV precursor [Homo sapiens]	TQVSTQAEQLR	0.999993		1.25691	1.25691	Up	0.698535	0	54.55	12.9401	0.237215	2	43.4	11.8794	0.273719	2
1.05994	630.832	345.33	2	1260.66	NP_000473.2	71773110	apolipoprotein A-IV precursor [Homo sapiens]	TQVSTQAEQLR	0.999993		1.35053	1.35053	Up	0.698535	0	133.5	37.4767	0.280724	2	98.85	32.739	0.331199	2
1.00809	365.517	388.89	3	1094.53	LPHUB	71789	apolipoprotein B-100 precursor - human	VPQTDMTFR	0.993022		0.925041	-1.08103	Down	0.365107	0	22.83	4.66406	0.204295	10	24.68	4.22737	0.171287	10
1.04457	547.766	388.86	2	1094.52	LPHUB	71789	apolipoprotein B-100 precursor - human	VPQTDMTFR	0.993022		0.939255	-1.06467	Down	0.43746	0	184	33.6386	0.182818	10	195.9	33.3748	0.170367	10
1.04058	527.754	334.04	2	1054.5	P04114	114014	Apolipoprotein B-100 precursor (Apo B-100) [Contains: Apolipoprotein B-48 (Apo B-48)]	LDNIYSSDK	0.999914		0.907465	-1.10197	Down	0.0373482	0	203	34.1435	0.168195	10	223.7	24.0603	0.107556	10
1.03733	514.036	669.1	4	2053.12	P04114	114014	Apolipoprotein B-100 precursor (Apo B-100) [Contains: Apolipoprotein B-48 (Apo B-48)]	ILGEELGFASLHDLQLLGK	1		1.42746	1.42746	Up	0.0494912	-6	23	1.83848	0.0799338	2	16.1125	1.45351	0.0902098	8
1.03061	478.266	303.13	2	955.525	P04114	114014	Apolipoprotein B-100 precursor (Apo B-100) [Contains: Apolipoprotein B-48 (Apo B-48)]	SISAALEHK	0.999942		0.939247	-1.06468	Down	0.0550138	1	69.88	11.5673	0.165531	10	74.4	7.68017	0.103228	9
1.07403	726.906	491.71	2	1452.8	P04114	114014	Apolipoprotein B-100 precursor (Apo B-100) [Contains: Apolipoprotein B-48 (Apo B-48)]	LNGEIQALELPQK	0.899158		0.783266	-1.27671	Down	0.0921936	1	21.0111	7.15025	0.340308	9	26.825	8.10604	0.302182	8
1.00372	333.676	339.92	2	666.344	P04114	114014	Apolipoprotein B-100 precursor (Apo B-100) [Contains: Apolipoprotein B-48 (Apo B-48)]	FSLDGK	0.890123		0.933368	-1.07139	Down	0.0956779	0	177.9	34.0668	0.191494	10	190.6	24.1532	0.126722	10
1.04098	529.772	321.5	2	1058.54	P04114	114014	Apolipoprotein B-100 precursor (Apo B-100) [Contains: Apolipoprotein B-48 (Apo B-48)]	VQGVEFSHR	0.998125		0.910128	-1.09875	Down	0.12864	0	51.04	7.92692	0.155308	10	56.08	6.05269	0.10793	10
1.08138	801.923	478.34	2	1602.84	P04114	114014	Apolipoprotein B-100 precursor (Apo B-100) [Contains: Apolipoprotein B-48 (Apo B-48)]	VSALLTPAEQTGTWK	0.984603	Deamidation(Q10)	1.34448	1.34448	Up	0.128711	-1	36.2	6.90869	0.190848	3	26.925	4.2999	0.159699	4
1.05223	588.794	362.61	2	1176.58	P04114	114014	Apolipoprotein B-100 precursor (Apo B-100) [Contains: Apolipoprotein B-48 (Apo B-48)]	GNVATEISTER	1		0.974242	-1.02644	Down	0.138671	0	128.6	28.9797	0.225347	10	132	14.8773	0.112707	10
1.05192	587.28	401.93	2	1173.55	P04114	114014	Apolipoprotein B-100 precursor (Apo B-100) [Contains: Apolipoprotein B-48 (Apo B-48)]	YENYELTLK	0.983033	Deamidation(N3)	0.893967	-1.11861	Down	0.148827	-3	16.3	0.43589	0.0267417	3	18.2333	2.75221	0.150944	6
1.03342	493.009	596.02	4	1969.01	P04114	114014	Apolipoprotein B-100 precursor (Apo B-100) [Contains: Apolipoprotein B-48 (Apo B-48)]	TIHDLHLFIENIDFNK	0.95871		0.837607	-1.19388	Down	0.152608	0	60.76	15.6209	0.257093	10	72.54	19.3797	0.267159	10
1.05774	619.832	411.4	2	1238.66	P04114	114014	Apolipoprotein B-100 precursor (Apo B-100) [Contains: Apolipoprotein B-48 (Apo B-48)]	SEILAHWSPAK	1		0.816467	-1.22479	Down	0.17798	0	23.8	6.02163	0.25301	4	29.15	2.75379	0.0944695	4
1.03876	520.25	420.99	2	1039.49	P04114	114014	Apolipoprotein B-100 precursor (Apo B-100) [Contains: Apolipoprotein B-48 (Apo B-48)]	QTEATMTFK	0.929454	Pyro-glu(N-term)	0.899297	-1.11198	Down	0.185983	0	23.04	3.5271	0.153086	10	25.62	4.74665	0.185271	10
1.09109	990.564	932.2	3	2969.68	P04114	114014	Apolipoprotein B-100 precursor (Apo B-100) [Contains: Apolipoprotein B-48 (Apo B-48)]	VHANPLLIDVVTYLVALIPEPSAQQLR	1		0.844221	-1.18452	Down	0.201336	0	21.6	8.11583	0.375733	7	25.5857	7.24188	0.283044	7
1.0796	783.399	616.82	2	1565.79	P04114	114014	Apolipoprotein B-100 precursor (Apo B-100) [Contains: Apolipoprotein B-48 (Apo B-48)]	AVSMPSFSILGSDVR	1		0.881292	-1.1347	Down	0.201545	-2	20.66	1.53232	0.0741684	5	23.4429	4.93891	0.210679	7
1.0769	753.391	398.87	2	1505.77	P04114	114014	Apolipoprotein B-100 precursor (Apo B-100) [Contains: Apolipoprotein B-48 (Apo B-48)]	IGQDGISTSATTNLK	0.999999		0.927274	-1.07843	Down	0.21195	0	108.76	21.4066	0.196824	10	117.29	22.5475	0.192237	10
1.03982	524.288	480.35	2	1047.57	P04114	114014	Apolipoprotein B-100 precursor (Apo B-100) [Contains: Apolipoprotein B-48 (Apo B-48)]	FPEVDVLTK	0.995172		0.980366	-1.02003	Down	0.212122	0	294.6	68.5407	0.232657	10	300.5	42.958	0.142955	10
1.06316	649.685	695.09	3	1947.04	P04114	114014	Apolipoprotein B-100 precursor (Apo B-100) [Contains: Apolipoprotein B-48 (Apo B-48)]	TILGTMPAFEVSLQALQK	0.999999		1.12053	1.12053	Up	0.218916	-1	25.38	3.30484	0.130215	5	22.65	3.52463	0.155613	6
1.05028	578.799	417.97	2	1156.59	P04114	114014	Apolipoprotein B-100 precursor (Apo B-100) [Contains: Apolipoprotein B-48 (Apo B-48)]	SPAFTDLHLR	0.99377		1.3497	1.3497	Up	0.218994	1	55.8778	25.6633	0.459275	9	41.4	20.8036	0.502502	8
1.06584	666.347	339.84	1	666.347	P04114	114014	Apolipoprotein B-100 precursor (Apo B-100) [Contains: Apolipoprotein B-48 (Apo B-48)]	FSLDGK	0.890123		0.978153	-1.02233	Down	0.219303	-3	16.95	3.04467	0.179626	4	17.3286	0.639568	0.0369083	7
1.06724	678.334	797.97	3	2032.99	P04114	114014	Apolipoprotein B-100 precursor (Apo B-100) [Contains: Apolipoprotein B-48 (Apo B-48)]	SINLPFFETLQEYFER	0.982479		0.94585	-1.05725	Down	0.226127	0	96.07	21.546	0.224274	10	101.57	13.6221	0.134116	10
1.05473	601.331	398.9	2	1201.65	P04114	114014	Apolipoprotein B-100 precursor (Apo B-100) [Contains: Apolipoprotein B-48 (Apo B-48)]	LTISEQNIQR	0.999998		0.954595	-1.04757	Down	0.247569	2	176.6	46.0825	0.260943	10	185	37.5576	0.203014	8
1.04703	561.584	708.32	4	2243.31	P04114	114014	Apolipoprotein B-100 precursor (Apo B-100) [Contains: Apolipoprotein B-48 (Apo B-48)]	VPSYTLILPSLELPVLHVPR	0.8877		0.951544	-1.05092	Down	0.256481	0	67.16	14.6184	0.217666	10	70.58	9.79646	0.138799	10
1.01286	392.849	353.68	3	1176.53	P04114	114014	Apolipoprotein B-100 precursor (Apo B-100) [Contains: Apolipoprotein B-48 (Apo B-48)]	VAWHYDEEK	0.998461		0.954271	-1.04792	Down	0.25666	0	104.13	22.861	0.219543	10	109.12	19.3503	0.177331	10
1.0673	678.648	400.67	3	2033.93	P04114	114014	Apolipoprotein B-100 precursor (Apo B-100) [Contains: Apolipoprotein B-48 (Apo B-48)]	IHSGSFQSQVELSNDQEK	0.959455	Deamidation(Q16)	0.874952	-1.14292	Down	0.265843	-2	36.0286	7.00992	0.194566	7	41.1778	10.6842	0.259465	9
1.08202	807.873	441.36	2	1614.74	P04114	114014	Apolipoprotein B-100 precursor (Apo B-100) [Contains: Apolipoprotein B-48 (Apo B-48)]	MYQMDIQQELQR	0.999017	Oxidation(M1),Oxidation(M4)	0.90411	-1.10606	Down	0.272254	-3	19.8	3.46699	0.1751	5	21.9	5.18018	0.236538	8
1.02831	467.272	586.46	3	1399.8	P04114	114014	Apolipoprotein B-100 precursor (Apo B-100) [Contains: Apolipoprotein B-48 (Apo B-48)]	TLADLTLLDSPIK	0.997925		1.10271	1.10271	Up	0.272314	0	23.62	6.82411	0.288912	10	21.42	7.28176	0.339951	10
1.07022	700.4	586.59	2	1399.79	P04114	114014	Apolipoprotein B-100 precursor (Apo B-100) [Contains: Apolipoprotein B-48 (Apo B-48)]	TLADLTLLDSPIK	0.997925		1.11963	1.11963	Up	0.273036	0	179.7	52.3111	0.291103	10	160.5	55.9945	0.348876	10
1.05214	588.296	479.02	3	1762.87	P04114	114014	Apolipoprotein B-100 precursor (Apo B-100) [Contains: Apolipoprotein B-48 (Apo B-48)]	FLSPSAQQASWQVSAR	1		0.940004	-1.06383	Down	0.289543	-1	29.725	4.69125	0.157822	8	31.6222	2.58204	0.0816528	9
1.03377	495.22	451.46	3	1483.64	P04114	114014	Apolipoprotein B-100 precursor (Apo B-100) [Contains: Apolipoprotein B-48 (Apo B-48)]	FSDEGTHESQISF	0.803143		0.921893	-1.08473	Down	0.298481	0	24.55	3.32708	0.135523	10	26.63	5.12858	0.192587	10
1.06447	657.005	596.21	3	1969	P04114	114014	Apolipoprotein B-100 precursor (Apo B-100) [Contains: Apolipoprotein B-48 (Apo B-48)]	TIHDLHLFIENIDFNK	0.95871		0.903782	-1.10646	Down	0.313997	0	46.12	10.0062	0.21696	10	51.03	11.1542	0.218581	10
1.02814	466.584	415.18	3	1397.74	P04114	114014	Apolipoprotein B-100 precursor (Apo B-100) [Contains: Apolipoprotein B-48 (Apo B-48)]	TQTLQDHLNSLK	0.881564		1.2031	1.2031	Up	0.31845	-6	20.6667	4.60579	0.222861	3	17.1778	2.42785	0.141337	9
1.04027	526.596	385.77	3	1577.77	P04114	114014	Apolipoprotein B-100 precursor (Apo B-100) [Contains: Apolipoprotein B-48 (Apo B-48)]	LEIQSQVDSQHVGH	0.891692	Deamidation(Q4)	1.19336	1.19336	Up	0.332922	-3	91.65	2.33345	0.0254605	2	76.8	26.0601	0.339325	5
1.03125	481.268	390.35	2	961.527	P04114	114014	Apolipoprotein B-100 precursor (Apo B-100) [Contains: Apolipoprotein B-48 (Apo B-48)]	LDVTTSIGR	0.999988		0.977257	-1.02327	Down	0.343978	0	279.3	71.1213	0.254641	10	285.8	46.5303	0.162807	10
1.08021	789.407	645.85	3	2366.21	P04114	114014	Apolipoprotein B-100 precursor (Apo B-100) [Contains: Apolipoprotein B-48 (Apo B-48)]	AQNLYQELLTQEGQASFQGLK	1		1.02994	1.02994	Up	0.344704	0	57.44	9.07147	0.157929	10	55.77	12.8038	0.229583	10
1.07688	753.37	466.53	2	1505.73	P04114	114014	Apolipoprotein B-100 precursor (Apo B-100) [Contains: Apolipoprotein B-48 (Apo B-48)]	MGQTMEQLTPELK	0.999871		1.09892	1.09892	Up	0.344704	0	64.88	21.6766	0.334103	10	59.04	23.3294	0.395145	10
1.01592	407.233	330.18	2	813.459	P04114	114014	Apolipoprotein B-100 precursor (Apo B-100) [Contains: Apolipoprotein B-48 (Apo B-48)]	TPALHFK	0.999917		0.983786	-1.01648	Down	0.344704	0	57.64	22.5204	0.390708	10	58.59	13.8394	0.236207	10
1.07961	783.402	587.28	2	1565.8	P04114	114014	Apolipoprotein B-100 precursor (Apo B-100) [Contains: Apolipoprotein B-48 (Apo B-48)]	AVSMPSFSILGSDVR	1		1.04996	1.04996	Up	0.364166	0	85.11	20.1068	0.236245	10	81.06	24.4864	0.302077	10
1.07569	742.323	451.36	2	1483.64	P04114	114014	Apolipoprotein B-100 precursor (Apo B-100) [Contains: Apolipoprotein B-48 (Apo B-48)]	FSDEGTHESQISF	0.803143		0.930498	-1.07469	Down	0.364258	0	90.37	14.7886	0.163645	10	97.12	17.5041	0.180231	10
1.07582	743.171	933.69	4	2969.66	P04114	114014	Apolipoprotein B-100 precursor (Apo B-100) [Contains: Apolipoprotein B-48 (Apo B-48)]	VHANPLLIDVVTYLVALIPEPSAQQLR	1		0.833967	-1.19909	Down	0.372861	0	43.85	19.8402	0.452456	10	52.58	22.7605	0.432874	10
1.02437	446.912	475.32	3	1338.72	P04114	114014	Apolipoprotein B-100 precursor (Apo B-100) [Contains: Apolipoprotein B-48 (Apo B-48)]	YGMVAQVTQTLK	0.907454		0.932287	-1.07263	Down	0.382241	0	33.87	7.01016	0.206973	10	36.33	5.09205	0.140161	10
1.00206	319.177	303.16	3	955.514	P04114	114014	Apolipoprotein B-100 precursor (Apo B-100) [Contains: Apolipoprotein B-48 (Apo B-48)]	SISAALEHK	0.999942		0.936573	-1.06772	Down	0.383178	0	227.4	41.0398	0.180474	10	242.8	35.792	0.147413	10
1.08667	873.951	663.01	2	1746.89	P04114	114014	Apolipoprotein B-100 precursor (Apo B-100) [Contains: Apolipoprotein B-48 (Apo B-48)]	VNWEEEAASGLLTSLK	0.999946		0.961282	-1.04028	Down	0.384315	0	84.91	18.9699	0.223412	10	88.33	14.1286	0.159953	10
1.09176	1017	797.82	2	2032.99	P04114	114014	Apolipoprotein B-100 precursor (Apo B-100) [Contains: Apolipoprotein B-48 (Apo B-48)]	SINLPFFETLQEYFER	0.982479		0.919926	-1.08704	Down	0.390906	0	44.46	11.387	0.256117	10	48.33	7.9353	0.16419	10
1.06317	649.692	673.9	3	1947.06	P04114	114014	Apolipoprotein B-100 precursor (Apo B-100) [Contains: Apolipoprotein B-48 (Apo B-48)]	TILGTMPAFEVSLQALQK	0.999999		1.07626	1.07626	Up	0.395633	0	85.1	14.9787	0.176012	10	79.07	15.99	0.202226	10
1.05773	619.824	396.35	2	1238.64	P04114	114014	Apolipoprotein B-100 precursor (Apo B-100) [Contains: Apolipoprotein B-48 (Apo B-48)]	SEILAHWSPAK	1		0.819966	-1.21956	Down	0.416086	2	47.64	22.0034	0.461868	10	58.1	29.1828	0.502285	8
1.02731	462.249	401.36	2	923.489	P04114	114014	Apolipoprotein B-100 precursor (Apo B-100) [Contains: Apolipoprotein B-48 (Apo B-48)]	QSFDLSVK	0.975058		1.01691	1.01691	Up	0.427008	0	117.27	33.532	0.285939	10	115.32	21.008	0.182171	10
1.07742	760.407	603.16	2	1519.81	P04114	114014	Apolipoprotein B-100 precursor (Apo B-100) [Contains: Apolipoprotein B-48 (Apo B-48)]	GFASADLIEIGLEGK	1		1.07167	1.07167	Up	0.427181	0	31.1	10.0889	0.324403	10	29.02	11.7286	0.404155	10
1.02564	452.946	533.25	3	1356.82	P04114	114014	Apolipoprotein B-100 precursor (Apo B-100) [Contains: Apolipoprotein B-48 (Apo B-48)]	LPYTIITTPPLK	0.99857		0.957075	-1.04485	Down	0.427181	0	26.31	9.0172	0.342729	10	27.49	6.68488	0.243175	10
1.03932	522.606	587.42	3	1565.8	P04114	114014	Apolipoprotein B-100 precursor (Apo B-100) [Contains: Apolipoprotein B-48 (Apo B-48)]	AVSMPSFSILGSDVR	1		1.06991	1.06991	Up	0.427355	0	46.22	11.7514	0.254249	10	43.2	15.5271	0.359424	10
1.06722	678.321	398.79	3	2032.95	P04114	114014	Apolipoprotein B-100 precursor (Apo B-100) [Contains: Apolipoprotein B-48 (Apo B-48)]	IHSGSFQSQVELSNDQEK	0.999864		1.01288	1.01288	Up	0.427355	0	42.47	11.3967	0.268347	10	41.93	16.9723	0.404776	10
1.06813	685.042	668.89	3	2053.11	P04114	114014	Apolipoprotein B-100 precursor (Apo B-100) [Contains: Apolipoprotein B-48 (Apo B-48)]	ILGEELGFASLHDLQLLGK	1		0.96057	-1.04105	Down	0.427355	0	316.7	70.2979	0.22197	10	329.7	50.6009	0.153476	10
1.02071	429.902	478.57	3	1287.69	P04114	114014	Apolipoprotein B-100 precursor (Apo B-100) [Contains: Apolipoprotein B-48 (Apo B-48)]	NTLELSNGVIVK	0.853121	Deamidation(N7)	1.17565	1.17565	Up	0.438551	-1	28.3667	10.282	0.362466	6	24.1286	8.3216	0.344886	7
1.07843	770.94	431.85	2	1540.87	P04114	114014	Apolipoprotein B-100 precursor (Apo B-100) [Contains: Apolipoprotein B-48 (Apo B-48)]	LLSGGNTLHLVSTTK	1		0.934242	-1.07039	Down	0.442455	0	27.42	5.31827	0.193956	10	29.35	5.66534	0.193027	10
1.0818	805.935	543.07	2	1610.86	P04114	114014	Apolipoprotein B-100 precursor (Apo B-100) [Contains: Apolipoprotein B-48 (Apo B-48)]	LLSSSSSVIDALQYK	0.942458		0.971683	-1.02914	Down	0.449521	0	76.52	19.3395	0.252737	10	78.75	13.235	0.168063	10
1.07463	732.398	530.22	2	1463.79	P04114	114014	Apolipoprotein B-100 precursor (Apo B-100) [Contains: Apolipoprotein B-48 (Apo B-48)]	TIEGPLTSFGLSNK	0.925821		0.962934	-1.03849	Down	0.449868	2	48.58	10.6045	0.218289	10	50.45	5.896	0.116868	8
1.04017	526.259	386.06	3	1576.76	P04114	114014	Apolipoprotein B-100 precursor (Apo B-100) [Contains: Apolipoprotein B-48 (Apo B-48)]	LEIQSQVDSQHVGH	0.998784		1.1465	1.1465	Up	0.453866	-3	199	57.312	0.288	4	173.571	28.0408	0.161552	7
1.06017	632.327	411.36	2	1263.65	P04114	114014	Apolipoprotein B-100 precursor (Apo B-100) [Contains: Apolipoprotein B-48 (Apo B-48)]	IYSLWEHSTK	0.999999		0.936093	-1.06827	Down	0.458182	0	46.14	10.192	0.220892	10	49.29	8.27277	0.167839	10
1.03399	496.273	414.04	3	1486.8	P04114	114014	Apolipoprotein B-100 precursor (Apo B-100) [Contains: Apolipoprotein B-48 (Apo B-48)]	HIQNIDIQHLAGK	0.999969		0.94351	-1.05987	Down	0.461024	2	90.86	17.6776	0.194559	10	96.3	12.8387	0.13332	8
1.03509	502.589	578.71	3	1505.75	P04114	114014	Apolipoprotein B-100 precursor (Apo B-100) [Contains: Apolipoprotein B-48 (Apo B-48)]	TIEMSAFGYVFPK	0.989151	Oxidation(M4)	0.86327	-1.15839	Down	0.463692	-2	34.2143	14.3511	0.419448	7	39.6333	14.0945	0.355622	9
1.06208	643.643	615.54	3	1928.91	P04114	114014	Apolipoprotein B-100 precursor (Apo B-100) [Contains: Apolipoprotein B-48 (Apo B-48)]	NLTDFAEQYSIQDWAK	0.999909		0.906375	-1.1033	Down	0.470944	0	24.88	6.73726	0.27079	10	27.45	8.72102	0.317705	10
1.03508	502.587	466.44	3	1505.74	P04114	114014	Apolipoprotein B-100 precursor (Apo B-100) [Contains: Apolipoprotein B-48 (Apo B-48)]	MGQTMEQLTPELK	0.999871		1.19069	1.19069	Up	0.471056	-2	28.775	8.51915	0.296061	4	24.1667	10.6082	0.438961	6
1.05609	610	593.37	3	1827.98	P04114	114014	Apolipoprotein B-100 precursor (Apo B-100) [Contains: Apolipoprotein B-48 (Apo B-48)]	IANILNSEELDIQDLK	0.99976		0.923486	-1.08285	Down	0.472509	0	22.57	5.35497	0.23726	10	24.44	5.10995	0.209081	10
1.06574	665.655	586.21	3	1994.95	P04114	114014	Apolipoprotein B-100 precursor (Apo B-100) [Contains: Apolipoprotein B-48 (Apo B-48)]	LPQQANDYLNSFNWER	1		1.05536	1.05536	Up	0.472509	0	47.09	12.9535	0.275079	10	44.62	15.6008	0.349636	10
1.00552	348.151	321.54	3	1042.44	P04114	114014	Apolipoprotein B-100 precursor (Apo B-100) [Contains: Apolipoprotein B-48 (Apo B-48)]	GTYGLSCQR	0.840478		0.98835	-1.01179	Down	0.472676	0	738.1	134.323	0.181984	10	746.8	155.575	0.208322	10
1.01463	401.223	398.84	3	1201.65	P04114	114014	Apolipoprotein B-100 precursor (Apo B-100) [Contains: Apolipoprotein B-48 (Apo B-48)]	LTISEQNIQR	0.999998		0.954701	-1.04745	Down	0.479929	0	46.6	9.7188	0.208558	9	48.8111	11.5676	0.236986	9
1.08888	924.436	519.15	2	1847.86	P04114	114014	Apolipoprotein B-100 precursor (Apo B-100) [Contains: Apolipoprotein B-48 (Apo B-48)]	EYSGTIASEANTYLNSK	0.999978		0.929046	-1.07637	Down	0.480348	0	26.58	6.23232	0.234474	10	28.61	6.36352	0.222423	10
1.03643	509.294	384.49	2	1017.58	P04114	114014	Apolipoprotein B-100 precursor (Apo B-100) [Contains: Apolipoprotein B-48 (Apo B-48)]	LATALSLSNK	0.999999		0.929368	-1.076	Down	0.48602	0	225	60.5383	0.269059	10	242.1	45.7905	0.189139	10
1.03957	523.3	480.96	2	1045.59	P04114	114014	Apolipoprotein B-100 precursor (Apo B-100) [Contains: Apolipoprotein B-48 (Apo B-48)]	IPSVQINFK	0.999732		0.943796	-1.05955	Down	0.489788	0	218.3	48.1411	0.220527	10	231.3	32.5953	0.140922	10
1.07963	783.725	758.11	3	2349.16	P04114	114014	Apolipoprotein B-100 precursor (Apo B-100) [Contains: Apolipoprotein B-48 (Apo B-48)]	CSLLVLENELNAELGLSGASMK	0.92429		0.929984	-1.07529	Down	0.492177	0	45.16	10.7614	0.238294	10	48.56	10.9242	0.224963	10
1.01337	395.228	397.96	2	789.449	P04114	114014	Apolipoprotein B-100 precursor (Apo B-100) [Contains: Apolipoprotein B-48 (Apo B-48)]	LLLMGAR	0.971463	Oxidation(M4)	1.04757	1.04757	Up	0.503039	0	220.2	35.3075	0.160343	10	210.2	29.8656	0.142082	10
1.05881	625.304	568.06	4	2498.19	P04114	114014	Apolipoprotein B-100 precursor (Apo B-100) [Contains: Apolipoprotein B-48 (Apo B-48)]	ADSVVDLLSYNVQGSGETTYDHK	0.999987		0.939924	-1.06392	Down	0.505124	0	27.38	7.16532	0.261699	10	29.13	3.74197	0.128458	10
1.01708	413.555	410.94	3	1238.65	P04114	114014	Apolipoprotein B-100 precursor (Apo B-100) [Contains: Apolipoprotein B-48 (Apo B-48)]	SEILAHWSPAK	1		0.926752	-1.07904	Down	0.507756	0	102.61	29.94	0.291784	10	110.72	23.2409	0.209907	10
1.06827	686.308	468.47	2	1371.61	P04114	114014	Apolipoprotein B-100 precursor (Apo B-100) [Contains: Apolipoprotein B-48 (Apo B-48)]	NTFTLSCDGSLR	0.990411		1.09949	1.09949	Up	0.51031	0	92.4125	25.2926	0.273692	8	84.05	24.2057	0.287991	8
1.08848	914.489	593.29	2	1827.97	P04114	114014	Apolipoprotein B-100 precursor (Apo B-100) [Contains: Apolipoprotein B-48 (Apo B-48)]	IANILNSEELDIQDLK	0.99976		0.950999	-1.05153	Down	0.513259	-1	21.8444	5.44888	0.24944	9	22.97	4.53212	0.197306	10
1.03183	484.933	491.38	3	1452.78	P04114	114014	Apolipoprotein B-100 precursor (Apo B-100) [Contains: Apolipoprotein B-48 (Apo B-48)]	LNGEIQALELPQK	0.899158		1.08869	1.08869	Up	0.515156	-2	24.06	3.76205	0.156361	5	22.1	6.25966	0.283242	7
1.02825	467.245	285.29	2	933.483	P04114	114014	Apolipoprotein B-100 precursor (Apo B-100) [Contains: Apolipoprotein B-48 (Apo B-48)]	IEDGTLASK	0.999993		0.992754	-1.0073	Down	0.520523	0	246.6	52.7725	0.214	10	248.4	46.0584	0.18542	10
1.08376	829.444	545.7	2	1657.88	P04114	114014	Apolipoprotein B-100 precursor (Apo B-100) [Contains: Apolipoprotein B-48 (Apo B-48)]	SVSDGIAALDLNAVANK	0.996351		0.971665	-1.02916	Down	0.520523	0	79.9	18.3464	0.229617	10	82.23	13.2657	0.161324	10
1.02995	475.246	454.52	2	949.485	P04114	114014	Apolipoprotein B-100 precursor (Apo B-100) [Contains: Apolipoprotein B-48 (Apo B-48)]	VLVDHFGY	0.996727		1.09002	1.09002	Up	0.520523	0	55.7	18.6551	0.33492	10	51.1	17.0562	0.333782	10
1.03723	513.275	567.09	3	1537.81	P04114	114014	Apolipoprotein B-100 precursor (Apo B-100) [Contains: Apolipoprotein B-48 (Apo B-48)]	ATVAVYLESLQDTK	0.949893		0.985578	-1.01463	Down	0.522817	-1	25.74	11.6489	0.452562	5	26.1167	6.80394	0.260521	6
1.08405	833.406	568.04	3	2498.2	P04114	114014	Apolipoprotein B-100 precursor (Apo B-100) [Contains: Apolipoprotein B-48 (Apo B-48)]	ADSVVDLLSYNVQGSGETTYDHK	0.999987		0.93325	-1.07152	Down	0.532942	0	59.98	14.4998	0.241744	10	64.27	15.6526	0.243545	10
1.05718	616.628	518.98	3	1847.87	P04114	114014	Apolipoprotein B-100 precursor (Apo B-100) [Contains: Apolipoprotein B-48 (Apo B-48)]	EYSGTIASEANTYLNSK	0.999978		0.938854	-1.06513	Down	0.534859	0	36.39	7.41956	0.20389	10	38.76	9.21933	0.237857	10
1.04407	544.952	516.82	3	1632.84	P04114	114014	Apolipoprotein B-100 precursor (Apo B-100) [Contains: Apolipoprotein B-48 (Apo B-48)]	ALYWVNGQVPDGVSK	0.999897		0.944063	-1.05925	Down	0.544903	0	28.86	6.39117	0.221454	10	30.57	5.99408	0.196077	10
1.06754	680.859	367.42	2	1360.71	P04114	114014	Apolipoprotein B-100 precursor (Apo B-100) [Contains: Apolipoprotein B-48 (Apo B-48)]	INNQLTLDSNTK	0.999986		0.948683	-1.05409	Down	0.547484	0	82.82	15.1858	0.183359	10	87.3	17.406	0.199381	10
1.06733	678.911	533.11	2	1356.81	P04114	114014	Apolipoprotein B-100 precursor (Apo B-100) [Contains: Apolipoprotein B-48 (Apo B-48)]	LPYTIITTPPLK	0.99857		0.924252	-1.08196	Down	0.553834	0	56.86	18.5066	0.325476	10	61.52	15.9256	0.258869	10
1.08471	839.424	737.26	3	2516.26	P04114	114014	Apolipoprotein B-100 precursor (Apo B-100) [Contains: Apolipoprotein B-48 (Apo B-48)]	EFNLQNMGLPDFHIPENLFLK	0.994219		0.954787	-1.04735	Down	0.561486	0	143.6	28.7294	0.200065	10	150.4	22.1971	0.147587	10
1.09127	997.976	585.89	2	1994.94	P04114	114014	Apolipoprotein B-100 precursor (Apo B-100) [Contains: Apolipoprotein B-48 (Apo B-48)]	LPQQANDYLNSFNWER	1		1.00535	1.00535	Up	0.570315	0	20.67	4.70202	0.22748	10	20.56	4.58892	0.223197	10
1.06559	664.866	450.87	2	1328.72	P04114	114014	Apolipoprotein B-100 precursor (Apo B-100) [Contains: Apolipoprotein B-48 (Apo B-48)]	ISHTIEVPTFGK	0.974886		1.07119	1.07119	Up	0.582706	0	18.2714	3.58874	0.196413	7	17.0571	4.40676	0.258353	7
1.06739	679.376	796.54	3	2036.11	P04114	114014	Apolipoprotein B-100 precursor (Apo B-100) [Contains: Apolipoprotein B-48 (Apo B-48)]	VPLLLSEPINIIDALEMR	0.999949		0.964903	-1.03637	Down	0.584481	0	178.7	24.7209	0.138337	10	185.2	27.4015	0.147956	10
1.03398	496.247	295.59	2	991.486	P04114	114014	Apolipoprotein B-100 precursor (Apo B-100) [Contains: Apolipoprotein B-48 (Apo B-48)]	SLHMYANR	0.962965		0.955008	-1.04711	Down	0.593904	-1	24.8111	5.75792	0.23207	9	25.98	2.93591	0.113006	10
1.02594	454.538	321.8	3	1361.6	P04114	114014	Apolipoprotein B-100 precursor (Apo B-100) [Contains: Apolipoprotein B-48 (Apo B-48)]	TMTIDAHTNGNGK	1	Deamidation(N9),Deamidation(N11)	0.940618	-1.06313	Down	0.602524	-1	55.2143	11.192	0.202702	7	58.7	23.9237	0.40756	8
1.03741	514.296	413.31	3	1540.87	P04114	114014	Apolipoprotein B-100 precursor (Apo B-100) [Contains: Apolipoprotein B-48 (Apo B-48)]	LLSGGNTLHLVSTTK	1		1.06394	1.06394	Up	0.602542	1	125.06	33.2232	0.265658	10	117.544	28.4946	0.242416	9
1.07317	720.039	825.28	3	2158.1	P04114	114014	Apolipoprotein B-100 precursor (Apo B-100) [Contains: Apolipoprotein B-48 (Apo B-48)]	HSITNPLAVLCEFISQSIK	1		0.948686	-1.05409	Down	0.612265	0	120.91	31.3121	0.258971	10	127.45	24.9872	0.196055	10
1.0854	850.451	737.7	2	1699.89	P04114	114014	Apolipoprotein B-100 precursor (Apo B-100) [Contains: Apolipoprotein B-48 (Apo B-48)]	HLIDSLIDFLNFPR	1		0.961553	-1.03998	Down	0.620826	-1	17.34	2.11967	0.122242	5	18.0333	2.3653	0.131163	6
1.03368	494.29	311	2	987.573	P04114	114014	Apolipoprotein B-100 precursor (Apo B-100) [Contains: Apolipoprotein B-48 (Apo B-48)]	VAQVTQTLK	0.869836		1.02095	1.02095	Up	0.623046	0	28.75	7.96691	0.27711	10	28.16	6.94665	0.246685	10
1.03408	496.936	477.95	3	1488.79	P04114	114014	Apolipoprotein B-100 precursor (Apo B-100) [Contains: Apolipoprotein B-48 (Apo B-48)]	AHLDIAGSLEGHLR	0.999859		0.951517	-1.05095	Down	0.623194	0	52.99	8.31003	0.156823	10	55.69	14.8288	0.266275	10
1.05185	586.794	442.55	2	1172.58	P04114	114014	Apolipoprotein B-100 precursor (Apo B-100) [Contains: Apolipoprotein B-48 (Apo B-48)]	YENYELTLK	0.983033		0.956746	-1.04521	Down	0.628742	0	185.8	38.7809	0.208724	10	194.2	37.579	0.193506	10
1.0351	502.6	398.83	3	1505.79	P04114	114014	Apolipoprotein B-100 precursor (Apo B-100) [Contains: Apolipoprotein B-48 (Apo B-48)]	IGQDGISTSATTNLK	0.999999		0.992612	-1.00744	Down	0.636254	0	36.95	7.9975	0.216441	8	37.225	8.6361	0.231997	8
1.06624	669.86	494.46	2	1338.71	P04114	114014	Apolipoprotein B-100 precursor (Apo B-100) [Contains: Apolipoprotein B-48 (Apo B-48)]	YGMVAQVTQTLK	0.907454		0.971933	-1.02888	Down	0.645032	0	23.8556	3.35079	0.140462	9	24.5444	2.85093	0.116154	9
1.04061	527.949	459.89	3	1581.83	P04114	114014	Apolipoprotein B-100 precursor (Apo B-100) [Contains: Apolipoprotein B-48 (Apo B-48)]	HIYAISSAALSASYK	0.996158		0.912903	-1.09541	Down	0.64567	1	28.3	5.48695	0.193885	7	31	12.7568	0.41151	6
1.08098	797.389	640.3	3	2390.15	P04114	114014	Apolipoprotein B-100 precursor (Apo B-100) [Contains: Apolipoprotein B-48 (Apo B-48)]	DKDQEVLLQTFLDDASPGDKR	0.918561		1.07546	1.07546	Up	0.648077	-1	27.98	4.27165	0.152668	5	26.0167	3.02352	0.116215	6
1.02538	451.74	273.57	2	902.472	P04114	114014	Apolipoprotein B-100 precursor (Apo B-100) [Contains: Apolipoprotein B-48 (Apo B-48)]	LNGESNLR	0.973952		0.955731	-1.04632	Down	0.649047	0	31.52	7.56451	0.239991	10	32.98	6.49766	0.197018	10
1.03236	487.253	367.55	2	973.498	P04114	114014	Apolipoprotein B-100 precursor (Apo B-100) [Contains: Apolipoprotein B-48 (Apo B-48)]	QIDDIDVR	0.952273		0.993464	-1.00658	Down	0.649779	0	167.2	44.113	0.263834	10	168.3	34.6412	0.20583	10
1.06623	669.86	475.58	2	1338.71	P04114	114014	Apolipoprotein B-100 precursor (Apo B-100) [Contains: Apolipoprotein B-48 (Apo B-48)]	YGMVAQVTQTLK	0.907454		0.977506	-1.02301	Down	0.650025	0	125.59	39.0545	0.310968	10	128.48	28.0126	0.218031	10
1.01891	421.885	411.33	3	1263.64	P04114	114014	Apolipoprotein B-100 precursor (Apo B-100) [Contains: Apolipoprotein B-48 (Apo B-48)]	IYSLWEHSTK	0.999999		0.954941	-1.04718	Down	0.653063	0	186.5	46.4812	0.249229	10	195.3	39.2713	0.201082	10
1.0374	514.291	431.81	3	1540.86	P04114	114014	Apolipoprotein B-100 precursor (Apo B-100) [Contains: Apolipoprotein B-48 (Apo B-48)]	LLSGGNTLHLVSTTK	1		0.958385	-1.04342	Down	0.65699	0	232.6	47.9889	0.206315	10	242.7	51.9531	0.214063	10
1.01064	380.848	376.36	3	1140.53	P04114	114014	Apolipoprotein B-100 precursor (Apo B-100) [Contains: Apolipoprotein B-48 (Apo B-48)]	EVYGFNPEGK	0.882324	Deamidation(N6)	1.05785	1.05785	Up	0.657264	0	17.0667	2.50067	0.146523	3	16.1333	2.26789	0.140572	3
1.05726	616.955	505.03	3	1848.85	P04114	114014	Apolipoprotein B-100 precursor (Apo B-100) [Contains: Apolipoprotein B-48 (Apo B-48)]	EYSGTIASEANTYLNSK	0.974613	Deamidation(N15)	1.00493	1.00493	Up	0.658843	0	24.9333	8.41368	0.337447	9	24.8111	5.23604	0.211036	9
1.01739	414.747	658.96	2	828.486	P04114	114014	Apolipoprotein B-100 precursor (Apo B-100) [Contains: Apolipoprotein B-48 (Apo B-48)]	IEIPLPF	0.934455		1.05624	1.05624	Up	0.659527	0	47.89	13.6111	0.284215	10	45.34	11.771	0.259616	10
1.09067	974.041	673.91	2	1947.07	P04114	114014	Apolipoprotein B-100 precursor (Apo B-100) [Contains: Apolipoprotein B-48 (Apo B-48)]	TILGTMPAFEVSLQALQK	0.999999		0.973445	-1.02728	Down	0.659834	1	24.52	3.70009	0.150901	10	25.1889	2.77914	0.110332	9
1.01164	386.205	445.98	3	1156.6	P04114	114014	Apolipoprotein B-100 precursor (Apo B-100) [Contains: Apolipoprotein B-48 (Apo B-48)]	SPAFTDLHLR	0.99377		0.96577	-1.03544	Down	0.667707	0	355.5	55.724	0.156748	10	368.1	72.1933	0.196124	10
1.02221	436.219	371.75	3	1306.64	P04114	114014	Apolipoprotein B-100 precursor (Apo B-100) [Contains: Apolipoprotein B-48 (Apo B-48)]	IISDYHQQFR	0.999959		0.966223	-1.03496	Down	0.669875	0	283.2	55.8685	0.197276	10	293.1	45.7152	0.155971	10
1.0503	578.809	445.93	2	1156.61	P04114	114014	Apolipoprotein B-100 precursor (Apo B-100) [Contains: Apolipoprotein B-48 (Apo B-48)]	SPAFTDLHLR	0.99377		0.963275	-1.03813	Down	0.670027	0	57.18	10.1152	0.176901	10	59.36	12.2735	0.206763	10
1.0391	521.735	349.71	2	1042.46	P04114	114014	Apolipoprotein B-100 precursor (Apo B-100) [Contains: Apolipoprotein B-48 (Apo B-48)]	GTYGLSCQR	0.840478		0.947733	-1.05515	Down	0.670892	0	121.85	35.3162	0.289833	10	128.57	34.2455	0.266357	10
1.08284	816.925	516.97	2	1632.84	P04114	114014	Apolipoprotein B-100 precursor (Apo B-100) [Contains: Apolipoprotein B-48 (Apo B-48)]	ALYWVNGQVPDGVSK	0.999897		0.99118	-1.0089	Down	0.677471	0	23.6	5.00888	0.212241	10	23.81	4.43533	0.18628	10
1.07639	748.438	708.19	3	2243.3	P04114	114014	Apolipoprotein B-100 precursor (Apo B-100) [Contains: Apolipoprotein B-48 (Apo B-48)]	VPSYTLILPSLELPVLHVPR	0.8877		0.965163	-1.03609	Down	0.679567	0	169	36.2399	0.214438	10	175.1	28.1679	0.160868	10
1.08979	944.981	564.6	2	1888.95	P04114	114014	Apolipoprotein B-100 precursor (Apo B-100) [Contains: Apolipoprotein B-48 (Apo B-48)]	VIGNMGQTMEQLTPELK	0.964475		1.03897	1.03897	Up	0.68207	-2	20.8625	3.61581	0.173316	8	20.08	4.33943	0.216107	10
1.06425	655.357	456.14	2	1309.71	P04114	114014	Apolipoprotein B-100 precursor (Apo B-100) [Contains: Apolipoprotein B-48 (Apo B-48)]	EVGTVLSQVYSK	0.999996		0.940259	-1.06354	Down	0.689601	1	71.7	22.6403	0.315764	10	76.2556	25.8441	0.338914	9
1.0273	462.248	382.78	2	923.488	P04114	114014	Apolipoprotein B-100 precursor (Apo B-100) [Contains: Apolipoprotein B-48 (Apo B-48)]	QSFDLSVK	0.975058		1.0493	1.0493	Up	0.690468	2	19.3333	3.59203	0.185795	6	18.425	3.25	0.176391	4
1.03521	503.265	306.3	2	1005.52	P04114	114014	Apolipoprotein B-100 precursor (Apo B-100) [Contains: Apolipoprotein B-48 (Apo B-48)]	VATEISTER	1		1.06524	1.06524	Up	0.701478	0	75.1143	25.0908	0.334035	7	70.5143	15.0276	0.213114	7
1.07979	785.478	373.39	1	785.478	P04114	114014	Apolipoprotein B-100 precursor (Apo B-100) [Contains: Apolipoprotein B-48 (Apo B-48)]	NLKLSLP	0.965394	Deamidation(N1)	0.933071	-1.07173	Down	0.707601	0	64.13	24.7115	0.385335	10	68.73	29.0719	0.422988	10
1.05987	630.324	564.46	3	1888.96	P04114	114014	Apolipoprotein B-100 precursor (Apo B-100) [Contains: Apolipoprotein B-48 (Apo B-48)]	VIGNMGQTMEQLTPELK	0.964475		1.03731	1.03731	Up	0.71234	-2	54.5625	10.0074	0.183412	8	52.6	12.1732	0.23143	10
1.04559	553.298	527.69	3	1657.88	P04114	114014	Apolipoprotein B-100 precursor (Apo B-100) [Contains: Apolipoprotein B-48 (Apo B-48)]	SVSDGIAALDLNAVANK	0.996351		1.04023	1.04023	Up	0.716383	-1	21.475	4.8884	0.227632	8	20.6444	4.2773	0.207189	9
1.0639	653.831	371.81	2	1306.65	P04114	114014	Apolipoprotein B-100 precursor (Apo B-100) [Contains: Apolipoprotein B-48 (Apo B-48)]	IISDYHQQFR	0.999959		0.971793	-1.02903	Down	0.727993	0	35.83	7.83171	0.21858	10	36.87	4.98488	0.135201	10
1.02325	440.724	393.1	2	880.441	P04114	114014	Apolipoprotein B-100 precursor (Apo B-100) [Contains: Apolipoprotein B-48 (Apo B-48)]	EIFNMAR	0.85429		0.968244	-1.0328	Down	0.72861	0	161.6	38.7706	0.239917	10	166.9	27.3961	0.164147	10
1.05111	582.964	663	3	1746.88	P04114	114014	Apolipoprotein B-100 precursor (Apo B-100) [Contains: Apolipoprotein B-48 (Apo B-48)]	VNWEEEAASGLLTSLK	0.999946		0.981164	-1.0192	Down	0.733247	0	171.9	35.918	0.208947	10	175.2	30.9221	0.176496	10
1.04558	553.294	545.76	3	1657.87	P04114	114014	Apolipoprotein B-100 precursor (Apo B-100) [Contains: Apolipoprotein B-48 (Apo B-48)]	SVSDGIAALDLNAVANK	0.996351		0.968925	-1.03207	Down	0.737201	0	82.94	17.7061	0.21348	10	85.6	17.1957	0.200884	10
1.05811	621.831	426.11	2	1242.65	P04114	114014	Apolipoprotein B-100 precursor (Apo B-100) [Contains: Apolipoprotein B-48 (Apo B-48)]	ATGVLYDYVNK	0.906425		1.02993	1.02993	Up	0.738146	-1	31.0111	4.90011	0.158012	9	30.11	6.59974	0.219188	10
1.02549	452.232	302.04	2	903.455	P04114	114014	Apolipoprotein B-100 precursor (Apo B-100) [Contains: Apolipoprotein B-48 (Apo B-48)]	LNGESNLR	0.999611	Deamidation(N2)	1.03605	1.03605	Up	0.743827	0	58.05	11.5257	0.198549	10	56.03	15.3869	0.274618	10
1.00568	349.207	481.03	3	1045.6	P04114	114014	Apolipoprotein B-100 precursor (Apo B-100) [Contains: Apolipoprotein B-48 (Apo B-48)]	IPSVQINFK	0.999732		0.956	-1.04603	Down	0.749185	1	35.85	11.3103	0.31549	6	37.5	3.94271	0.105139	5
1.08221	809.87	505.7	2	1618.73	P04114	114014	Apolipoprotein B-100 precursor (Apo B-100) [Contains: Apolipoprotein B-48 (Apo B-48)]	WNFYYSPQSSPDK	0.939205		0.973412	-1.02731	Down	0.758389	0	39.54	8.58373	0.21709	10	40.62	6.76014	0.166424	10
1.05809	621.822	451.1	2	1242.64	P04114	114014	Apolipoprotein B-100 precursor (Apo B-100) [Contains: Apolipoprotein B-48 (Apo B-48)]	ATGVLYDYVNK	0.906425		1.04858	1.04858	Up	0.76176	0	151.1	46.0397	0.304697	10	144.1	35.1108	0.243656	10
1.04208	534.949	479.12	3	1602.83	P04114	114014	Apolipoprotein B-100 precursor (Apo B-100) [Contains: Apolipoprotein B-48 (Apo B-48)]	VSALLTPAEQTGTWK	0.984603	Deamidation(Q10)	0.970174	-1.03074	Down	0.76358	0	172.4	39.3141	0.22804	10	177.7	38.2943	0.2155	10
1.00341	331.163	295.51	3	991.474	P04114	114014	Apolipoprotein B-100 precursor (Apo B-100) [Contains: Apolipoprotein B-48 (Apo B-48)]	SLHMYANR	0.962965		0.972446	-1.02833	Down	0.76424	0	100.23	23.6776	0.236233	10	103.07	17.5217	0.169998	10
1.00924	372.457	414.03	4	1486.81	P04114	114014	Apolipoprotein B-100 precursor (Apo B-100) [Contains: Apolipoprotein B-48 (Apo B-48)]	HIQNIDIQHLAGK	0.999969		0.974858	-1.02579	Down	0.770678	0	84.14	16.6562	0.197958	10	86.31	16.1336	0.186927	10
1.05408	598.301	621.04	4	2390.18	P04114	114014	Apolipoprotein B-100 precursor (Apo B-100) [Contains: Apolipoprotein B-48 (Apo B-48)]	DKDQEVLLQTFLDDASPGDKR	0.918561		0.960344	-1.04129	Down	0.780434	-1	28.5222	7.75271	0.271813	9	29.7	10.2958	0.346661	10
1.04262	537.626	543.1	3	1610.86	P04114	114014	Apolipoprotein B-100 precursor (Apo B-100) [Contains: Apolipoprotein B-48 (Apo B-48)]	LLSSSSSVIDALQYK	0.942458		0.972164	-1.02863	Down	0.78875	0	64.96	17.6791	0.272154	10	66.82	12.3932	0.185471	10
1.0793	779.901	560.7	2	1558.79	P04114	114014	Apolipoprotein B-100 precursor (Apo B-100) [Contains: Apolipoprotein B-48 (Apo B-48)]	ITENDIQIALDDAK	0.999977		0.974087	-1.0266	Down	0.791807	0	113.9	26.4694	0.232391	10	116.93	24.0424	0.205613	10
1.08036	790.883	454.27	2	1580.76	P04114	114014	Apolipoprotein B-100 precursor (Apo B-100) [Contains: Apolipoprotein B-48 (Apo B-48)]	SGSSTASWIQNVDTK	0.999858		0.969879	-1.03106	Down	0.801742	0	61.5	18.7432	0.304767	10	63.41	14.4708	0.22821	10
1.07271	716.383	415.1	2	1431.76	P04114	114014	Apolipoprotein B-100 precursor (Apo B-100) [Contains: Apolipoprotein B-48 (Apo B-48)]	LEVANMQAELVAK	0.99913	Oxidation(M6)	0.957529	-1.04435	Down	0.805298	1	24.8	9.74987	0.39314	9	25.9	8.32295	0.321349	8
1.05972	629.817	737.22	4	2516.25	P04114	114014	Apolipoprotein B-100 precursor (Apo B-100) [Contains: Apolipoprotein B-48 (Apo B-48)]	EFNLQNMGLPDFHIPENLFLK	0.994219		0.979713	-1.02071	Down	0.811051	-1	24.5222	5.19441	0.211825	9	25.03	3.67274	0.146733	10
1.04049	527.592	454.17	3	1580.76	P04114	114014	Apolipoprotein B-100 precursor (Apo B-100) [Contains: Apolipoprotein B-48 (Apo B-48)]	SGSSTASWIQNVDTK	0.999858		1.03347	1.03347	Up	0.811268	0	25.63	7.88135	0.307505	10	24.8	7.42892	0.299553	10
1.0063	353.694	174.07	2	706.381	P04114	114014	Apolipoprotein B-100 precursor (Apo B-100) [Contains: Apolipoprotein B-48 (Apo B-48)]	ANLFNK	0.991072		0.949686	-1.05298	Down	0.816961	-2	15.1	2.12132	0.140485	2	15.9	0.804156	0.0505758	4
1.09046	964.962	615.16	2	1928.92	P04114	114014	Apolipoprotein B-100 precursor (Apo B-100) [Contains: Apolipoprotein B-48 (Apo B-48)]	NLTDFAEQYSIQDWAK	0.999909		0.976763	-1.02379	Down	0.822756	-3	18.18	1.7655	0.0971124	5	18.6125	4.82092	0.259015	8
1.07827	769.402	569.38	2	1537.8	P04114	114014	Apolipoprotein B-100 precursor (Apo B-100) [Contains: Apolipoprotein B-48 (Apo B-48)]	ATVAVYLESLQDTK	0.949893		1.10959	1.10959	Up	0.846451	-3	40.5	35.2139	0.869479	2	36.5	20.9672	0.574445	5
1.09178	1017.46	400.84	2	2033.92	P04114	114014	Apolipoprotein B-100 precursor (Apo B-100) [Contains: Apolipoprotein B-48 (Apo B-48)]	IHSGSFQSQVELSNDQEK	0.959455	Deamidation(Q16)	0.923567	-1.08276	Down	0.846451	-3	17.4	4.10122	0.235702	2	18.84	4.26767	0.226522	5
1.0259	454.241	367.45	3	1360.71	P04114	114014	Apolipoprotein B-100 precursor (Apo B-100) [Contains: Apolipoprotein B-48 (Apo B-48)]	INNQLTLDSNTK	0.999986		0.981061	-1.01931	Down	0.846509	0	20.72	4.44542	0.214547	10	21.12	4.66066	0.220675	10
1.0224	436.899	636.66	3	1308.68	P04114	114014	Apolipoprotein B-100 precursor (Apo B-100) [Contains: Apolipoprotein B-48 (Apo B-48)]	GFEPTLEALFGK	0.992134		0.988448	-1.01169	Down	0.850051	0	31.66	8.05787	0.254513	10	32.03	6.12192	0.191131	10
1.06766	681.355	386.16	2	1361.7	P04114	114014	Apolipoprotein B-100 precursor (Apo B-100) [Contains: Apolipoprotein B-48 (Apo B-48)]	INNQLTLDSNTK	0.999986	Deamidation(N2)	1.02716	1.02716	Up	0.850107	0	32.15	9.5071	0.295711	10	31.3	6.36309	0.203294	10
1.08295	819.142	702.23	4	3273.54	P04114	114014	Apolipoprotein B-100 precursor (Apo B-100) [Contains: Apolipoprotein B-48 (Apo B-48)]	LNTDIAGLASAIDMSTNYNSDSLHFSNVFR	0.999985		0.98365	-1.01662	Down	0.850537	-4	18.65	1.83603	0.0984466	6	18.96	4.51447	0.238105	10
1.09205	1027.07	668.92	2	2053.13	P04114	114014	Apolipoprotein B-100 precursor (Apo B-100) [Contains: Apolipoprotein B-48 (Apo B-48)]	ILGEELGFASLHDLQLLGK	1		0.983864	-1.0164	Down	0.857012	0	22.56	5.31083	0.235409	10	22.93	3.54966	0.154804	10
1.06217	643.875	453.04	2	1286.74	P04114	114014	Apolipoprotein B-100 precursor (Apo B-100) [Contains: Apolipoprotein B-48 (Apo B-48)]	NTLELSNGVIVK	0.967053		0.979167	-1.02128	Down	0.863171	0	31.96	7.00289	0.219114	10	32.64	10.086	0.309007	10
1.01741	414.886	451.28	3	1242.64	P04114	114014	Apolipoprotein B-100 precursor (Apo B-100) [Contains: Apolipoprotein B-48 (Apo B-48)]	ATGVLYDYVNK	0.906425		1.01627	1.01627	Up	0.879739	0	30.61	8.69271	0.283983	10	30.12	6.88264	0.228507	10
1.02743	462.932	505.78	3	1386.78	P04114	114014	Apolipoprotein B-100 precursor (Apo B-100) [Contains: Apolipoprotein B-48 (Apo B-48)]	IAELSATAQEIIK	0.999579		0.983551	-1.01672	Down	0.883294	0	52.02	11.8069	0.226969	10	52.89	14.2021	0.268521	10
1.0935	1091.87	702.11	3	3273.59	P04114	114014	Apolipoprotein B-100 precursor (Apo B-100) [Contains: Apolipoprotein B-48 (Apo B-48)]	LNTDIAGLASAIDMSTNYNSDSLHFSNVFR	0.999985		0.950653	-1.05191	Down	0.883617	-5	16.65	0.636396	0.038222	2	17.5143	3.04764	0.174009	7
1.05265	590.979	672.32	3	1770.92	P04114	114014	Apolipoprotein B-100 precursor (Apo B-100) [Contains: Apolipoprotein B-48 (Apo B-48)]	MGLPDFHIPENLFLK	0.871907		0.986356	-1.01383	Down	0.892585	2	68.0444	15.9539	0.234463	9	68.9857	11.4004	0.165257	7
1.04132	531.76	369.09	2	1062.51	P04114	114014	Apolipoprotein B-100 precursor (Apo B-100) [Contains: Apolipoprotein B-48 (Apo B-48)]	DAVEKPQEF	0.981161		1.01336	1.01336	Up	0.901145	0	98.63	26.6389	0.270089	10	97.33	18.7571	0.192717	10
1.06863	689.34	601.41	3	2066	P04114	114014	Apolipoprotein B-100 precursor (Apo B-100) [Contains: Apolipoprotein B-48 (Apo B-48)]	FDHTNSLNIAGLSLDFSSK	0.875269		1.01479	1.01479	Up	0.905829	0	33.63	7.73765	0.230082	10	33.14	10.3225	0.311481	10
1.02948	472.774	394.55	2	944.54	P04114	114014	Apolipoprotein B-100 precursor (Apo B-100) [Contains: Apolipoprotein B-48 (Apo B-48)]	LTLDIQNK	0.895111		1.00411	1.00411	Up	0.909722	0	195.4	57.9179	0.296407	10	194.6	42.7998	0.219937	10
1.01222	389.231	409.65	2	777.454	P04114	114014	Apolipoprotein B-100 precursor (Apo B-100) [Contains: Apolipoprotein B-48 (Apo B-48)]	SFSIPVK	0.941906		1.00321	1.00321	Up	0.909722	0	71.85	20.5016	0.285338	10	71.62	17.8889	0.249775	10
1.06474	658.361	527.76	2	1315.71	P04114	114014	Apolipoprotein B-100 precursor (Apo B-100) [Contains: Apolipoprotein B-48 (Apo B-48)]	ASADLIEIGLEGK	0.996293		0.987968	-1.01218	Down	0.914642	0	59.94	17.2359	0.287552	10	60.67	12.3539	0.203624	10
1.08114	799.875	496.74	2	1598.74	P04114	114014	Apolipoprotein B-100 precursor (Apo B-100) [Contains: Apolipoprotein B-48 (Apo B-48)]	MYQMDIQQELQR	0.978437	Oxidation(M1)	0.830033	-1.20477	Down	0.916563	0	20.12	3.80355	0.189043	5	24.24	11.5922	0.478224	5
1.04818	567.309	735.53	3	1699.91	P04114	114014	Apolipoprotein B-100 precursor (Apo B-100) [Contains: Apolipoprotein B-48 (Apo B-48)]	HLIDSLIDFLNFPR	1		1.00787	1.00787	Up	0.930757	0	84.5	16.7559	0.198295	10	83.84	16.741	0.199678	10
1.03879	520.27	560.64	3	1558.79	P04114	114014	Apolipoprotein B-100 precursor (Apo B-100) [Contains: Apolipoprotein B-48 (Apo B-48)]	ITENDIQIALDDAK	0.999977		0.994321	-1.00571	Down	0.952612	0	94.55	20.3569	0.215303	10	95.09	19.7121	0.2073	10
1.0295	472.781	411.66	2	944.554	P04114	114014	Apolipoprotein B-100 precursor (Apo B-100) [Contains: Apolipoprotein B-48 (Apo B-48)]	LTLDIQNK	0.895111		0.906931	-1.10262	Down	0.953857	-1	27.1286	11.8091	0.435303	7	29.9125	14.4971	0.484651	8
1.04197	534.623	481.25	3	1601.85	P04114	114014	Apolipoprotein B-100 precursor (Apo B-100) [Contains: Apolipoprotein B-48 (Apo B-48)]	VSALLTPAEQTGTWK	0.999999		0.995939	-1.00408	Down	0.953857	-1	109.914	31.8039	0.289352	7	110.362	26.5351	0.240436	8
1.0093	372.954	477.53	4	1488.79	P04114	114014	Apolipoprotein B-100 precursor (Apo B-100) [Contains: Apolipoprotein B-48 (Apo B-48)]	AHLDIAGSLEGHLR	0.999859		0.992903	-1.00715	Down	0.964534	0	58.76	12.2492	0.208461	10	59.18	26.6002	0.44948	10
1.08132	801.429	481.57	2	1601.85	P04114	114014	Apolipoprotein B-100 precursor (Apo B-100) [Contains: Apolipoprotein B-48 (Apo B-48)]	VSALLTPAEQTGTWK	0.999999		0.969595	-1.03136	Down	0.969793	0	106.19	22.0677	0.207813	10	109.52	20.3648	0.185946	10
1.06163	640.986	458.59	3	1920.94	P04114	114014	Apolipoprotein B-100 precursor (Apo B-100) [Contains: Apolipoprotein B-48 (Apo B-48)]	SAQPFEITASTNNEGNLK	0.953971		0.932074	-1.07288	Down	0.969827	0	20.72	3.0879	0.14903	10	22.23	6.09518	0.274187	10
1.07604	745.366	655.16	3	2234.08	P04114	114014	Apolipoprotein B-100 precursor (Apo B-100) [Contains: Apolipoprotein B-48 (Apo B-48)]	DKDQEVLLQTFLDDASPGDK	0.999986		0.991842	-1.00822	Down	0.96985	0	58.36	19.5886	0.335651	10	58.84	21.1462	0.359385	10
1.03668	510.601	527.65	3	1529.79	P04114	114014	Apolipoprotein B-100 precursor (Apo B-100) [Contains: Apolipoprotein B-48 (Apo B-48)]	ILNSEELDIQDLK	0.998194		1.01703	1.01703	Up	0.96985	0	65.69	17.1321	0.260802	10	64.59	12.4154	0.192219	10
1.06928	693.899	505.62	2	1386.79	P04114	114014	Apolipoprotein B-100 precursor (Apo B-100) [Contains: Apolipoprotein B-48 (Apo B-48)]	IAELSATAQEIIK	0.999579		1.00488	1.00488	Up	0.971539	0	115.28	32.0767	0.278251	10	114.72	36.9566	0.322146	10
1.03598	507.275	603.14	3	1519.81	P04114	114014	Apolipoprotein B-100 precursor (Apo B-100) [Contains: Apolipoprotein B-48 (Apo B-48)]	GFASADLIEIGLEGK	1		1.08229	1.08229	Up	1	1	21.7	3.72424	0.171624	3	20.05	9.12168	0.454947	2
1.0641	654.84	636.84	2	1308.67	P04114	114014	Apolipoprotein B-100 precursor (Apo B-100) [Contains: Apolipoprotein B-48 (Apo B-48)]	GFEPTLEALFGK	0.992134		1.01196	1.01196	Up	1	0	236.9	56.7224	0.239436	10	234.1	38.7369	0.165471	10
1.02371	443.578	450.93	3	1328.72	P04114	114014	Apolipoprotein B-100 precursor (Apo B-100) [Contains: Apolipoprotein B-48 (Apo B-48)]	ISHTIEVPTFGK	0.974886		1.0054	1.0054	Up	1	0	132.3	30.2804	0.228876	10	131.59	32.1146	0.24405	10
1.0305	477.922	416.24	3	1431.75	P04114	114014	Apolipoprotein B-100 precursor (Apo B-100) [Contains: Apolipoprotein B-48 (Apo B-48)]	LEVANMQAELVAK	0.99913	Oxidation(M6)	1.11778	1.11778	Up	1	-1	21.0143	9.03796	0.430087	7	18.8	3.4	0.180851	8
1.05342	594.738	930.76	5	2969.66	P04114	114014	Apolipoprotein B-100 precursor (Apo B-100) [Contains: Apolipoprotein B-48 (Apo B-48)]	VHANPLLIDVVTYLVALIPEPSAQQLR	1		1.31134	1.31134	Up		-3	31.8			1	24.25	5.80948	0.239566	4
1.08674	876.093	762.3	3	2626.26	P04114	114014	Apolipoprotein B-100 precursor (Apo B-100) [Contains: Apolipoprotein B-48 (Apo B-48)]	NQDVHSINLPFFETLQEYFER	0.963782		1.34509	1.34509	Up		3	21.925	3.39743	0.154957	4	16.3			1
1.01803	417.706	279.39	2	834.404	P02654	114016	Apolipoprotein C-I precursor (Apo-CI)	DVSSALDK	0.979973		0.843385	-1.1857	Down	0.343209	1	28.9	11.1322	0.385198	7	34.2667	8.34809	0.243621	6
1.08418	834.429	303.06	1	834.429	P02654	114016	Apolipoprotein C-I precursor (Apo-CI)	DVSSALDK	0.979973		0.935373	-1.06909	Down	0.706592	0	32.71	11.9943	0.366686	10	34.97	14.3163	0.409387	10
1.01461	401.191	493.25	3	1201.56	P02654	114016	Apolipoprotein C-I precursor (Apo-CI)	EWFSETFQK	0.96887		0.955088	-1.04702	Down	0.72244	0	50.4	12.9871	0.25768	10	52.77	16.1912	0.306825	10
1.01805	417.712	302.96	2	834.417	P02654	114016	Apolipoprotein C-I precursor (Apo-CI)	DVSSALDK	0.979973		0.963488	-1.0379	Down	0.792301	0	306.1	90.9902	0.297256	10	317.7	102.713	0.323303	10
1.09363	1102.05	537.77	2	2203.09	P02655	114022	Apolipoprotein C-II precursor (Apo-CII)	TQQPQQDEMPSPTFLTQVK	1		1.13584	1.13584	Up	0.478102	-1	23.95	7.08456	0.295806	6	21.0857	6.90348	0.327401	7
1.09384	1117.08	730.94	2	2233.15	P02655	114022	Apolipoprotein C-II precursor (Apo-CII)	STAAMSTYTGIFTDQVLSVLK	1		1.11279	1.11279	Up	0.489888	-2	22.24	6.11866	0.27512	5	19.9857	3.66762	0.183512	7
1.0298	474.265	617.01	3	1420.78	P02655	114022	Apolipoprotein C-II precursor (Apo-CII)	TGIFTDQVLSVLK	0.999976		1.05713	1.05713	Up	0.535431	-2	19.3667	2.38607	0.123205	3	18.32	1.13666	0.0620449	5
1.07487	735.025	537.8	3	2203.06	P02655	114022	Apolipoprotein C-II precursor (Apo-CII)	TQQPQQDEMPSPTFLTQVK	1		1.03786	1.03786	Up	0.837151	0	72.91	30.4784	0.418028	10	70.25	26.4032	0.375846	10
1.06211	643.798	484.43	2	1286.59	P02655	114022	Apolipoprotein C-II precursor (Apo-CII)	ESLSSYWESAK	0.976749		1.03561	1.03561	Up	0.842156	0	174.19	76.1734	0.437301	10	168.2	54.4177	0.32353	10
1.07599	745.051	730.93	3	2233.14	P02655	114022	Apolipoprotein C-II precursor (Apo-CII)	STAAMSTYTGIFTDQVLSVLK	1		0.974161	-1.02652	Down	0.888949	0	78.42	40.5252	0.516771	10	80.5	22.3	0.277019	10
1.03857	519.264	308.22	2	1037.52	P02655	114022	Apolipoprotein C-II precursor (Apo-CII)	TAAQNLYEK	0.999999		1.04663	1.04663	Up	1	0	278.3	120.593	0.43332	10	265.9	92.8971	0.349369	10
1.0296	473.237	314.63	3	1417.69	P02656	114026	Apolipoprotein C-III precursor (Apo-CIII)	SSVQESQVAQQAR	0.936636		0.894253	-1.11825	Down	0.274825	0	19.45	3.49671	0.17978	6	21.75	3.39868	0.156261	6
1.04923	572.948	440.45	3	1716.83	P02656	114026	Apolipoprotein C-III precursor (Apo-CIII)	DALSSVQESQVAQQAR	0.99998		1.05705	1.05705	Up	0.673931	0	630	177.434	0.281641	10	596	178.064	0.298766	10
1.02488	449.713	401.26	2	898.418	P02656	114026	Apolipoprotein C-III precursor (Apo-CIII)	DYWSTVK	0.907307		0.981711	-1.01863	Down	0.677585	0	515.3	157.402	0.305457	10	524.9	139.086	0.264977	10
1.01428	399.536	521.34	3	1196.59	P02656	114026	Apolipoprotein C-III precursor (Apo-CIII)	GWVTDGFSSLK	1		0.959672	-1.04202	Down	0.73373	0	43.31	12.4051	0.286427	10	45.13	12.0739	0.267535	10
1.08598	858.924	439.45	2	1716.84	P02656	114026	Apolipoprotein C-III precursor (Apo-CIII)	DALSSVQESQVAQQAR	0.99998		0.998678	-1.00132	Down	0.850107	0	302.1	81.8555	0.270955	10	302.5	97.5537	0.322492	10
1.04246	536.804	427.56	2	1072.6	P55056	1703333	Apolipoprotein C-IV precursor (Apo-CIV)	ELLETVVNR	0.984245		1.21979	1.21979	Up	0.26216	-2	33.8125	12.1398	0.359034	8	27.72	9.2556	0.333896	10
1.03829	517.777	358.89	2	1034.55	P05090	114034	Apolipoprotein D precursor (Apo-D) (ApoD)	IPTTFENGR	0.999986		2.34117	2.34117	Up	0.046533	0	73.7	30.848	0.418562	5	31.48	21.2621	0.675416	5
1.0923	1034.54	341.4	1	1034.54	P05090	114034	Apolipoprotein D precursor (Apo-D) (ApoD)	IPTTFENGR	0.999986		0.772855	-1.2939	Down	0.0838723	2	26.1667	8.36406	0.319646	9	33.8571	8.01142	0.236624	7
1.06276	647.296	371.98	2	1293.58	P05090	114034	Apolipoprotein D precursor (Apo-D) (ApoD)	MTVTDQVNCPK	0.995172		1.16793	1.16793	Up	0.198191	0	199.6	59.878	0.29999	10	170.9	30.0683	0.175941	10
1.02226	436.251	309.6	2	871.493	P05090	114034	Apolipoprotein D precursor (Apo-D) (ApoD)	VLNQELR	0.999787		1.16778	1.16778	Up	0.246256	0	208.6	64.4295	0.308866	10	178.63	45.3183	0.253699	10
1.04561	553.589	438.95	3	1658.75	P05090	114034	Apolipoprotein D precursor (Apo-D) (ApoD)	CPNPPVQENFDVNK	0.941467		1.14873	1.14873	Up	0.380182	0	43.56	16.5644	0.380267	10	37.92	10.74	0.283229	10
1.05706	615.836	433.39	2	1230.66	P05090	114034	Apolipoprotein D precursor (Apo-D) (ApoD)	NILTSNNIDVK	0.980419		1.07576	1.07576	Up	0.465966	0	151.23	36.5555	0.241721	10	140.58	26.4447	0.188111	10
1.08378	829.878	439.1	2	1658.75	P05090	114034	Apolipoprotein D precursor (Apo-D) (ApoD)	CPNPPVQENFDVNK	0.941467		1.09989	1.09989	Up	0.47274	0	61	20.6213	0.338055	10	55.46	11.7924	0.212629	10
1.00518	345.506	357.76	3	1034.5	P05090	114034	Apolipoprotein D precursor (Apo-D) (ApoD)	IPTTFENGR	0.999986		0.877302	-1.13986	Down	0.484509	2	22.2333	5.13615	0.231011	9	25.3429	10.2924	0.406125	7
1.03839	518.267	357.74	2	1035.53	P05090	114034	Apolipoprotein D precursor (Apo-D) (ApoD)	IPTTFENGR	0.999986	Deamidation(N7)	0.94176	-1.06184	Down	0.622792	0	32.7	7.98546	0.244204	9	34.7222	9.07907	0.261477	9
1.03838	518.265	381.54	2	1035.52	P05090	114034	Apolipoprotein D precursor (Apo-D) (ApoD)	IPTTFENGR	0.999986	Deamidation(N7)	1.09788	1.09788	Up	0.623046	0	284.9	101.684	0.356912	10	259.5	83.271	0.32089	10
1.00519	345.516	341.34	3	1034.53	P05090	114034	Apolipoprotein D precursor (Apo-D) (ApoD)	IPTTFENGR	0.999986		1.0303	1.0303	Up	0.779012	0	21.8571	4.13475	0.189172	7	21.2143	4.24556	0.200127	7
1.0501	577.625	468.01	3	1730.86	P02649	114039	Apolipoprotein E precursor (Apo-E)	SELEEQLTPVAEETR	1		1.13534	1.13534	Up	0.339142	0	44.04	13.1988	0.299701	10	38.79	10.5298	0.271456	10
1.04335	540.928	397.58	3	1620.77	P02649	114039	Apolipoprotein E precursor (Apo-E)	VQAAVGTSAAPVPSDNH	1		1.10058	1.10058	Up	0.384934	1	27.38	7.00711	0.255921	10	24.8778	5.14995	0.20701	9
1.00917	372.201	319.38	3	1114.59	P02649	114039	Apolipoprotein E precursor (Apo-E)	LEEQAQQIR	1		1.09195	1.09195	Up	0.413407	-1	37.175	7.38294	0.1986	8	34.0444	7.46594	0.2193	9
1.08634	865.936	467.84	2	1730.86	P02649	114039	Apolipoprotein E precursor (Apo-E)	SELEEQLTPVAEETR	1		1.10592	1.10592	Up	0.427061	0	36.23	9.09201	0.250952	10	32.76	9.98045	0.304653	10
1.03713	512.914	612.65	3	1536.73	P02649	114039	Apolipoprotein E precursor (Apo-E)	SWFEPLVEDMQR	0.996693		1.07656	1.07656	Up	0.489241	0	64.4	13.2203	0.205284	10	59.82	15.6716	0.26198	10
1.00916	372.192	301.75	3	1114.56	P02649	114039	Apolipoprotein E precursor (Apo-E)	LEEQAQQIR	1		0.939256	-1.06467	Down	0.524673	0	74.22	17.1979	0.231715	10	79.02	15.8578	0.200681	10
1.02872	469.721	349.31	2	938.435	P02649	114039	Apolipoprotein E precursor (Apo-E)	ALMDETMK	0.847713		1.07565	1.07565	Up	0.534105	0	133.51	28.7333	0.215214	10	124.12	36.9236	0.297483	10
1.01911	422.742	473.24	2	844.477	P02649	114039	Apolipoprotein E precursor (Apo-E)	WELALGR	0.897876		1.04102	1.04102	Up	0.575007	0	208.1	32.9223	0.158204	10	199.9	31.2675	0.156416	10
1.08503	844.47	448.01	1	844.47	P02649	114039	Apolipoprotein E precursor (Apo-E)	WELALGR	0.897876		0.902783	-1.10769	Down	0.577876	0	226.4	85.652	0.378322	10	250.78	105.542	0.420853	10
1.07824	768.864	612.67	2	1536.72	P02649	114039	Apolipoprotein E precursor (Apo-E)	SWFEPLVEDMQR	0.996693		1.06404	1.06404	Up	0.580565	0	81.08	16.2835	0.200833	10	76.2	22.0124	0.288877	10
1.0318	484.779	355.57	2	968.55	P02649	114039	Apolipoprotein E precursor (Apo-E)	LGPLVEQGR	0.999993		1.05698	1.05698	Up	0.601042	0	185.7	38.3755	0.206653	10	175.69	45.3922	0.258365	10
1.0765	749.406	421.32	2	1497.8	P02649	114039	Apolipoprotein E precursor (Apo-E)	AATVGSLAGQPLQER	0.999614		1.05574	1.05574	Up	0.611244	0	78.23	14.4901	0.185224	10	74.1	20.6122	0.278168	10
1.03805	516.769	319.73	2	1032.53	P02649	114039	Apolipoprotein E precursor (Apo-E)	LGQSTEELR	0.999993		1.0569	1.0569	Up	0.615637	0	151.2	31.6115	0.209071	10	143.06	39.1833	0.273894	10
1.04336	540.938	372.19	3	1620.8	P02649	114039	Apolipoprotein E precursor (Apo-E)	VQAAVGTSAAPVPSDNH	1		1.04161	1.04161	Up	0.669898	0	58.33	9.78003	0.167667	10	56	13.8689	0.247659	10
1.04635	557.794	319.22	2	1114.58	P02649	114039	Apolipoprotein E precursor (Apo-E)	LEEQAQQIR	1		1.04493	1.04493	Up	0.678331	0	144.9	28.0018	0.193249	10	138.67	37.3393	0.269267	10
1.01909	422.737	448.06	2	844.467	P02649	114039	Apolipoprotein E precursor (Apo-E)	WELALGR	0.897876		0.96215	-1.03934	Down	0.75349	0	411.8	108.712	0.263993	10	428	118.261	0.276312	10
1.02985	474.765	337.2	2	948.523	P02649	114039	Apolipoprotein E precursor (Apo-E)	LAVYQAGAR	0.999643		1.04145	1.04145	Up	0.822663	0	138.45	55.0555	0.397656	10	132.94	53.2821	0.400798	10
1.08235	810.908	372.25	2	1620.81	P02649	114039	Apolipoprotein E precursor (Apo-E)	VQAAVGTSAAPVPSDNH	1		1.01684	1.01684	Up	0.873108	0	51.92	9.36836	0.180438	10	51.06	13.8894	0.272022	10
1.04634	557.787	301.77	2	1114.57	P02649	114039	Apolipoprotein E precursor (Apo-E)	LEEQAQQIR	1		1.00331	1.00331	Up	0.96333	-3	17.3	1.02956	0.0595123	4	17.2429	2.88378	0.167245	7
1.03467	499.942	421.54	3	1497.81	P02649	114039	Apolipoprotein E precursor (Apo-E)	AATVGSLAGQPLQER	0.999614		1.00118	1.00118	Up	0.991113	-1	41.4889	8.40066	0.20248	9	41.44	10.4208	0.251468	10
1.0279	465.26	391.22	2	929.512	O14791	17433279	Apolipoprotein L1 precursor (Apolipoprotein L-I) (Apolipoprotein L) (ApoL-I) (Apo-L) (ApoL)	ILQADQEL	0.999674		0.892066	-1.12099	Down	0.530715	-2	72.525	14.344	0.19778	4	81.3	27.6479	0.340073	6
1.0439	544.261	387.66	3	1630.77	O14791	17433279	Apolipoprotein L1 precursor (Apolipoprotein L-I) (Apolipoprotein L) (ApoL-I) (Apo-L) (ApoL)	VTEPISAESGEQVER	1		1.1308	1.1308	Up	0.664675	2	34.2857	15.2153	0.443779	7	30.32	15.0265	0.495598	5
1.01176	386.716	307.99	2	772.424	O14791	17433279	Apolipoprotein L1 precursor (Apolipoprotein L-I) (Apolipoprotein L) (ApoL-I) (Apo-L) (ApoL)	ALDNLAR	0.999992		1.01561	1.01561	Up	0.895646	0	112.53	31.7329	0.281995	10	110.8	26.124	0.235776	10
1.08278	815.904	387.15	2	1630.8	O14791	17433279	Apolipoprotein L1 precursor (Apolipoprotein L-I) (Apolipoprotein L) (ApoL-I) (Apo-L) (ApoL)	VTEPISAESGEQVER	1		1.01182	1.01182	Up	0.914631	1	24.25	7.10763	0.293098	10	23.9667	3.90032	0.162739	9
1.05248	590.235	331.98	2	1179.46	O95445	17370872	Apolipoprotein M (Apo-M) (ApoM) (G3a) (HSPC336)	NQEACELSNN	0.988036		0.989524	-1.01059	Down	0.914484	1	51.95	6.25506	0.120405	8	52.5	11.7989	0.22474	7
1.04699	561.285	594.19	3	1681.84	P08519	114062	Apolipoprotein(a) precursor (Apo(a)) (Lp(a))	YILQGVTSWGLGCAR	0.999081		0.935976	-1.0684	Down	0.241145	0	49.12	10.321	0.210119	10	52.48	8.69621	0.165705	10
1.0227	438.25	396.83	2	875.493	P08519	114062	Apolipoprotein(a) precursor (Apo(a)) (Lp(a))	YPNAGLIK	0.895168		0.965615	-1.03561	Down	0.608837	0	339.8	59.136	0.174032	10	351.9	43.396	0.123319	10
1.0848	841.427	594.16	2	1681.85	P08519	114062	Apolipoprotein(a) precursor (Apo(a)) (Lp(a))	YILQGVTSWGLGCAR	0.999081		0.950079	-1.05254	Down	0.73373	0	47.96	12.7135	0.265086	10	50.48	11.2786	0.223427	10
1.01583	406.771	393.53	2	812.534	NP_060606.2	24211029	asp (abnormal spindle)-like, microcephaly associated; microcephaly, primary autosomal recessive 5 [Homo sapiens]	ILQALVR	0.999953		1.07238	1.07238	Up	0.691758	0	256.62	117.918	0.459506	10	239.3	66.4414	0.277649	10
1.05946	628.333	526.19	3	1882.98	NP_073582.1	34098935	ATP synthase mitochondrial F1 complex assembly factor 1; homolog of yeast ATP11 [Homo sapiens]	DKTLSSIFNIEMVKEK	0.914143	Deamidation(N9)	1.10795	1.10795	Up	0.397118	2	21.6714	3.87501	0.178807	7	19.56	4.15488	0.212417	5
1.08122	800.39	422.49	2	1599.77	O75882	13431311	Attractin precursor (Mahogany homolog) (DPPT-L)	LTGSSGFVTDGPGNYK	0.830199		0.843988	-1.18485	Down	0.134952	0	25.48	7.75597	0.304395	10	30.19	5.42206	0.179598	10
1.01573	406.223	399.45	2	811.438	A35648	105400	B-cell adhesion protein CD22 alpha splice form precursor - human	FQIFQK	0.9912	Deamidation(Q5)	1.1722	1.1722	Up	0.228235	2	20.24	2.99633	0.14804	5	17.2667	2.8746	0.166483	3
1.01574	406.229	419.36	2	811.449	A35648	105400	B-cell adhesion protein CD22 alpha splice form precursor - human	FQIFQK	0.9912	Deamidation(Q5)	1.00635	1.00635	Up	0.96985	0	79.26	19.91	0.251198	10	78.76	22.1421	0.281134	10
1.01088	382.199	108.04	3	1144.58	NP_004319.1	4757852	BCS1-like [Homo sapiens]	ELALQQEEGK	0.852441		0.940671	-1.06307	Down	0.709364	0	36.4667	5.88756	0.16145	3	38.7667	7.94754	0.20501	3
1.05836	622.793	415.43	2	1244.58	P02749	543826	Beta-2-glycoprotein I precursor (Apolipoprotein H) (Apo-H) (B2GPI) (Beta(2)GPI) (Activated protein C-binding protein) (APC inhibitor) (Anticardiolipin cofactor)	TGFYLNGADSAK	0.997271	Deamidation(N6)	1.06446	1.06446	Up	0.427178	0	98.92	16.1019	0.162777	10	92.93	16.8619	0.181447	10
1.09115	993.421	297.14	1	993.421	P02749	543826	Beta-2-glycoprotein I precursor (Apolipoprotein H) (Apo-H) (B2GPI) (Beta(2)GPI) (Activated protein C-binding protein) (APC inhibitor) (Anticardiolipin cofactor)	TDASDVKPC	0.999999		0.988636	-1.01149	Down	0.44325	-3	20.3	3.07766	0.151609	6	20.5333	2.92788	0.142592	9
1.07681	752.875	594.58	2	1504.74	P02749	543826	Beta-2-glycoprotein I precursor (Apolipoprotein H) (Apo-H) (B2GPI) (Beta(2)GPI) (Activated protein C-binding protein) (APC inhibitor) (Anticardiolipin cofactor)	VCPFAGILENGAVR	0.999982	Deamidation(N10)	0.965753	-1.03546	Down	0.494837	0	22.9125	5.61132	0.244902	8	23.725	4.64566	0.195813	8
1.035	502.254	594.4	3	1504.75	P02749	543826	Beta-2-glycoprotein I precursor (Apolipoprotein H) (Apo-H) (B2GPI) (Beta(2)GPI) (Activated protein C-binding protein) (APC inhibitor) (Anticardiolipin cofactor)	VCPFAGILENGAVR	0.999982	Deamidation(N10)	1.06259	1.06259	Up	0.578339	-1	17.94	3.48468	0.194241	5	16.8833	2.24626	0.133046	6
1.01283	392.715	340.31	2	784.423	P02749	543826	Beta-2-glycoprotein I precursor (Apolipoprotein H) (Apo-H) (B2GPI) (Beta(2)GPI) (Activated protein C-binding protein) (APC inhibitor) (Anticardiolipin cofactor)	PTLYYK	0.810131		0.941253	-1.06241	Down	0.584029	0	187.78	50.8575	0.270835	10	199.5	42.7506	0.214289	10
1.03478	500.768	368.24	2	1000.53	P02749	543826	Beta-2-glycoprotein I precursor (Apolipoprotein H) (Apo-H) (B2GPI) (Beta(2)GPI) (Activated protein C-binding protein) (APC inhibitor) (Anticardiolipin cofactor)	AGILENGAVR	0.992014	Deamidation(N6)	1.03805	1.03805	Up	0.729265	0	403.8	99.8753	0.247338	10	389	87.9811	0.226172	10
1.00468	341.514	313.55	3	1022.53	P02749	543826	Beta-2-glycoprotein I precursor (Apolipoprotein H) (Apo-H) (B2GPI) (Beta(2)GPI) (Activated protein C-binding protein) (APC inhibitor) (Anticardiolipin cofactor)	ATVVYQGER	0.99999		1.04325	1.04325	Up	0.741996	0	37.39	9.59982	0.256748	10	35.84	11.0747	0.309004	10
1.06965	696.633	533.01	3	2087.88	P02749	543826	Beta-2-glycoprotein I precursor (Apolipoprotein H) (Apo-H) (B2GPI) (Beta(2)GPI) (Activated protein C-binding protein) (APC inhibitor) (Anticardiolipin cofactor)	CSYTEDAQCIDGTIEVPK	0.999999		1.03745	1.03745	Up	0.775337	-1	95.7778	22.8265	0.238328	9	92.32	29.0201	0.314343	10
1.0768	752.874	579.1	2	1504.74	P02749	543826	Beta-2-glycoprotein I precursor (Apolipoprotein H) (Apo-H) (B2GPI) (Beta(2)GPI) (Activated protein C-binding protein) (APC inhibitor) (Anticardiolipin cofactor)	VCPFAGILENGAVR	0.999982	Deamidation(N10)	0.955845	-1.04619	Down	0.776011	0	83.56	31.8288	0.38091	10	87.42	27.7845	0.317828	10
1.01747	415.207	424.85	3	1243.6	P02749	543826	Beta-2-glycoprotein I precursor (Apolipoprotein H) (Apo-H) (B2GPI) (Beta(2)GPI) (Activated protein C-binding protein) (APC inhibitor) (Anticardiolipin cofactor)	TGFYLNGADSAK	0.997271		0.9768	-1.02375	Down	0.78498	2	16.28	2.59654	0.159492	5	16.6667	1.20554	0.0723326	3
1.08158	803.846	440.34	2	1606.69	P02749	543826	Beta-2-glycoprotein I precursor (Apolipoprotein H) (Apo-H) (B2GPI) (Beta(2)GPI) (Activated protein C-binding protein) (APC inhibitor) (Anticardiolipin cofactor)	SCNTGFYLNGADSAK	0.957187	Deamidation(N9)	1.03726	1.03726	Up	0.794117	0	22.5778	6.7961	0.301008	9	21.7667	6.15386	0.282719	9
1.03498	501.929	583.05	3	1503.77	P02749	543826	Beta-2-glycoprotein I precursor (Apolipoprotein H) (Apo-H) (B2GPI) (Beta(2)GPI) (Activated protein C-binding protein) (APC inhibitor) (Anticardiolipin cofactor)	VCPFAGILENGAVR	0.999982		1.03321	1.03321	Up	0.796018	-2	26.9875	5.96069	0.220869	8	26.12	8.03088	0.307461	10
1.08264	814.396	555.17	3	2441.17	P02749	543826	Beta-2-glycoprotein I precursor (Apolipoprotein H) (Apo-H) (B2GPI) (Beta(2)GPI) (Activated protein C-binding protein) (APC inhibitor) (Anticardiolipin cofactor)	CPFPSRPDNGFVNYPAKPTLY	0.998997		0.964223	-1.0371	Down	0.79629	0	38.54	11.6571	0.302467	10	39.97	12.725	0.318365	10
1.0807	795.365	497.73	3	2384.08	P02749	543826	Beta-2-glycoprotein I precursor (Apolipoprotein H) (Apo-H) (B2GPI) (Beta(2)GPI) (Activated protein C-binding protein) (APC inhibitor) (Anticardiolipin cofactor)	TFYEPGEEITYSCKPGYVSR	0.999739		0.94306	-1.06038	Down	0.796344	0	62.44	35.8025	0.573391	10	66.21	28.0389	0.423484	10
1.03502	502.259	578.68	3	1504.76	P02749	543826	Beta-2-glycoprotein I precursor (Apolipoprotein H) (Apo-H) (B2GPI) (Beta(2)GPI) (Activated protein C-binding protein) (APC inhibitor) (Anticardiolipin cofactor)	VCPFAGILENGAVR	0.999982	Deamidation(N10)	0.969195	-1.03178	Down	0.802947	1	66.2444	14.575	0.220018	9	68.35	18.9252	0.276886	8
1.03411	497.209	297.13	2	993.41	P02749	543826	Beta-2-glycoprotein I precursor (Apolipoprotein H) (Apo-H) (B2GPI) (Beta(2)GPI) (Activated protein C-binding protein) (APC inhibitor) (Anticardiolipin cofactor)	TDASDVKPC	0.999999		0.973729	-1.02698	Down	0.806208	0	404	98.1778	0.243014	10	414.9	97.6188	0.235283	10
1.09249	1044.44	532.98	2	2087.88	P02749	543826	Beta-2-glycoprotein I precursor (Apolipoprotein H) (Apo-H) (B2GPI) (Beta(2)GPI) (Activated protein C-binding protein) (APC inhibitor) (Anticardiolipin cofactor)	CSYTEDAQCIDGTIEVPK	0.999999		1.02632	1.02632	Up	0.854564	0	63.57	17.8266	0.280424	10	61.94	21.2122	0.342464	10
1.0644	656.633	491.16	3	1967.88	P02749	543826	Beta-2-glycoprotein I precursor (Apolipoprotein H) (Apo-H) (B2GPI) (Beta(2)GPI) (Activated protein C-binding protein) (APC inhibitor) (Anticardiolipin cofactor)	CPFPSRPDNGFVNYPAK	0.999447	Deamidation(N9)	1.01977	1.01977	Up	0.870225	0	153.2	39.9411	0.260712	10	150.23	40.2073	0.267638	10
1.09025	957.998	561.14	2	1914.99	P02749	543826	Beta-2-glycoprotein I precursor (Apolipoprotein H) (Apo-H) (B2GPI) (Beta(2)GPI) (Activated protein C-binding protein) (APC inhibitor) (Anticardiolipin cofactor)	TCPKPDDLPFSTVVPLK	0.998993		0.982019	-1.01831	Down	0.871313	0	57.89	12.8734	0.222376	10	58.95	15.8094	0.268183	10
1.08089	796.653	501.69	3	2387.94	P02749	543826	Beta-2-glycoprotein I precursor (Apolipoprotein H) (Apo-H) (B2GPI) (Beta(2)GPI) (Activated protein C-binding protein) (APC inhibitor) (Anticardiolipin cofactor)	ATFGCHDGYSLDGPEEIECTK	0.999411		0.985273	-1.01495	Down	0.88224	0	341.2	73.2936	0.214811	10	346.3	78.4121	0.226428	10
1.09453	1194.47	501.76	2	2387.94	P02749	543826	Beta-2-glycoprotein I precursor (Apolipoprotein H) (Apo-H) (B2GPI) (Beta(2)GPI) (Activated protein C-binding protein) (APC inhibitor) (Anticardiolipin cofactor)	ATFGCHDGYSLDGPEEIECTK	0.999411		1.01008	1.01008	Up	0.937028	-2	30.575	8.75292	0.286277	8	30.27	6.9054	0.228127	10
1.05821	622.312	378.54	2	1243.62	P02749	543826	Beta-2-glycoprotein I precursor (Apolipoprotein H) (Apo-H) (B2GPI) (Beta(2)GPI) (Activated protein C-binding protein) (APC inhibitor) (Anticardiolipin cofactor)	TGFYLNGADSAK	0.997271		1.01143	1.01143	Up	0.939009	-2	61.3714	19.038	0.31021	7	60.6778	15.5588	0.256417	9
1.06139	638.99	561.17	3	1914.95	P02749	543826	Beta-2-glycoprotein I precursor (Apolipoprotein H) (Apo-H) (B2GPI) (Beta(2)GPI) (Activated protein C-binding protein) (APC inhibitor) (Anticardiolipin cofactor)	TCPKPDDLPFSTVVPLK	0.998993		1.00566	1.00566	Up	0.9577	0	551.2	108.093	0.196106	10	548.1	146.482	0.267254	10
1.03472	500.279	354.14	2	999.55	P02749	543826	Beta-2-glycoprotein I precursor (Apolipoprotein H) (Apo-H) (B2GPI) (Beta(2)GPI) (Activated protein C-binding protein) (APC inhibitor) (Anticardiolipin cofactor)	AGILENGAVR	1		0.99529	-1.00473	Down	0.96043	0	211.3	47.2371	0.223555	10	212.3	41.4462	0.195225	10
1.07675	752.39	582.94	2	1503.77	P02749	543826	Beta-2-glycoprotein I precursor (Apolipoprotein H) (Apo-H) (B2GPI) (Beta(2)GPI) (Activated protein C-binding protein) (APC inhibitor) (Anticardiolipin cofactor)	VCPFAGILENGAVR	0.999982		0.994957	-1.00507	Down	0.967	-1	31.7889	7.98474	0.25118	9	31.95	8.74125	0.273592	10
1.08722	887.481	715.48	2	1773.95	P02749	543826	Beta-2-glycoprotein I precursor (Apolipoprotein H) (Apo-H) (B2GPI) (Beta(2)GPI) (Activated protein C-binding protein) (APC inhibitor) (Anticardiolipin cofactor)	FICPLTGLWPINTLK	0.999996		1.0075	1.0075	Up	0.96985	0	133.03	32.5668	0.244808	10	132.04	31.6111	0.239405	10
1.05291	591.991	715.69	3	1773.96	P02749	543826	Beta-2-glycoprotein I precursor (Apolipoprotein H) (Apo-H) (B2GPI) (Beta(2)GPI) (Activated protein C-binding protein) (APC inhibitor) (Anticardiolipin cofactor)	FICPLTGLWPINTLK	0.999996		0.997163	-1.00285	Down	0.978269	0	112.46	26.4779	0.235443	10	112.78	25.321	0.224517	10
1.03687	511.758	313.57	2	1022.51	P02749	543826	Beta-2-glycoprotein I precursor (Apolipoprotein H) (Apo-H) (B2GPI) (Beta(2)GPI) (Activated protein C-binding protein) (APC inhibitor) (Anticardiolipin cofactor)	ATVVYQGER	0.99999		0.999815	-1.00019	Down	0.998553	0	540.2	122.062	0.225957	10	540.3	121.213	0.224345	10
1.00964	375.211	430.99	2	749.415	P04003	416733	C4b-binding protein alpha chain precursor (C4bp) (Proline-rich protein) (PRP)	GYILVGQ	0.862814		1.30354	1.30354	Up	0.0545145	0	19.325	2.99819	0.155146	4	14.825	1.25	0.084317	4
1.0486	569.952	486.31	3	1707.84	P04003	416733	C4b-binding protein alpha chain precursor (C4bp) (Proline-rich protein) (PRP)	GVGWSHPLPQCEIVK	0.970151		1.10458	1.10458	Up	0.194923	0	298.9	54.2124	0.181373	10	270.6	37.945	0.140225	10
1.07447	731.053	511.39	4	2921.19	P04003	416733	C4b-binding protein alpha chain precursor (C4bp) (Proline-rich protein) (PRP)	SRPANHCVYFYGDEISFSCHETSR	1		0.892665	-1.12024	Down	0.215686	-2	17.56	1.77285	0.10096	5	19.6714	3.63809	0.184943	7
1.08048	791.85	479.89	2	1582.69	P04003	416733	C4b-binding protein alpha chain precursor (C4bp) (Proline-rich protein) (PRP)	FSAICQGDGTWSPR	0.999645		1.12179	1.12179	Up	0.222227	0	111.73	24.4057	0.218435	10	99.6	17.853	0.179247	10
1.08572	854.432	486.41	2	1707.86	P04003	416733	C4b-binding protein alpha chain precursor (C4bp) (Proline-rich protein) (PRP)	GVGWSHPLPQCEIVK	0.970151		1.10575	1.10575	Up	0.289607	0	38.48	8.19075	0.212857	10	34.8	6.81404	0.195806	10
1.08964	940.912	447.36	2	1880.82	P04003	416733	C4b-binding protein alpha chain precursor (C4bp) (Proline-rich protein) (PRP)	LSCSYSHWSAPAPQCK	0.971354		1.07771	1.07771	Up	0.371788	1	16.92	2.39102	0.141314	5	15.7	1.3784	0.0877965	4
1.0132	394.539	284.1	3	1181.6	P04003	416733	C4b-binding protein alpha chain precursor (C4bp) (Proline-rich protein) (PRP)	LNNGEITQHR	0.999998		1.08849	1.08849	Up	0.381369	0	76.02	14.7971	0.194647	10	69.84	15.9746	0.228732	10
1.09036	962.9	538.31	2	1924.79	P04003	416733	C4b-binding protein alpha chain precursor (C4bp) (Proline-rich protein) (PRP)	CEWETPEGCEQVLTGK	0.999307		1.09697	1.09697	Up	0.406119	0	67.31	16.5704	0.246181	10	61.36	14.6382	0.238562	10
1.00411	337.185	426.8	2	673.363	P04003	416733	C4b-binding protein alpha chain precursor (C4bp) (Proline-rich protein) (PRP)	FSLLGH	0.974446		1.06555	1.06555	Up	0.489976	0	273.1	55.832	0.204438	10	256.3	50.6251	0.197523	10
1.04773	565.271	440.48	2	1129.53	P04003	416733	C4b-binding protein alpha chain precursor (C4bp) (Proline-rich protein) (PRP)	YTCLPGYVR	0.986574		1.06463	1.06463	Up	0.501518	0	250.4	48.9789	0.195603	10	235.2	50.1194	0.213093	10
1.01	377.19	440.64	3	1129.56	P04003	416733	C4b-binding protein alpha chain precursor (C4bp) (Proline-rich protein) (PRP)	YTCLPGYVR	0.986574		0.942114	-1.06144	Down	0.518999	-3	21.28	3.05483	0.143554	5	22.5875	3.9686	0.175699	8
1.07959	783.341	537.85	3	2348.01	P04003	416733	C4b-binding protein alpha chain precursor (C4bp) (Proline-rich protein) (PRP)	SHSTQTLTCNSDGEWVYNTF	0.998935		1.07187	1.07187	Up	0.527901	0	17.15	2.85715	0.166598	4	16	1.84029	0.115018	4
1.05199	587.755	537.84	4	2348	P04003	416733	C4b-binding protein alpha chain precursor (C4bp) (Proline-rich protein) (PRP)	SHSTQTLTCNSDGEWVYNTF	0.998935		0.925283	-1.08075	Down	0.548529	0	33.56	10.1309	0.301876	10	36.27	9.68321	0.266976	10
1.07611	745.865	384.95	2	1490.72	P04003	416733	C4b-binding protein alpha chain precursor (C4bp) (Proline-rich protein) (PRP)	PTTDEPTTVICQK	0.845036		1.07405	1.07405	Up	0.589194	2	22.6625	7.29147	0.321742	8	21.1	2.63515	0.124888	6
1.06681	673.371	426.48	1	673.371	P04003	416733	C4b-binding protein alpha chain precursor (C4bp) (Proline-rich protein) (PRP)	FSLLGH	0.974446		0.969777	-1.03116	Down	0.633088	2	20.9333	4.71275	0.225131	9	21.5857	2.83927	0.131534	7
1.04618	557.022	489.49	4	2225.06	P04003	416733	C4b-binding protein alpha chain precursor (C4bp) (Proline-rich protein) (PRP)	KPDVSHGEMVSGFGPIYNYK	1		1.02346	1.02346	Up	0.721467	1	113.24	14.6454	0.12933	10	110.644	16.3614	0.147874	9
1.07634	747.819	499.09	2	1494.63	P04003	416733	C4b-binding protein alpha chain precursor (C4bp) (Proline-rich protein) (PRP)	TPSCGDICNFPPK	1		1.07826	1.07826	Up	0.733634	0	40.92	7.89104	0.192841	10	37.95	6.95018	0.18314	10
1.0757	742.361	489.77	3	2225.07	P04003	416733	C4b-binding protein alpha chain precursor (C4bp) (Proline-rich protein) (PRP)	KPDVSHGEMVSGFGPIYNYK	1		1.0226	1.0226	Up	0.761464	0	36.65	6.22294	0.169794	10	35.84	5.50579	0.153622	10
1.05453	600.26	387.26	2	1199.51	P04003	416733	C4b-binding protein alpha chain precursor (C4bp) (Proline-rich protein) (PRP)	EEIIYECDK	0.960318		1.03458	1.03458	Up	0.784745	0	137.64	34.833	0.253074	10	133.04	39.2205	0.294802	10
1.05272	591.307	284.27	2	1181.61	P04003	416733	C4b-binding protein alpha chain precursor (C4bp) (Proline-rich protein) (PRP)	LNNGEITQHR	0.999998		0.978598	-1.02187	Down	0.802126	-1	17.68	2.33816	0.132249	5	18.0667	2.62653	0.14538	6
1.07958	783.333	566.83	3	2347.98	P04003	416733	C4b-binding protein alpha chain precursor (C4bp) (Proline-rich protein) (PRP)	SHSTQTLTCNSDGEWVYNTF	0.998935		1.0221	1.0221	Up	0.857361	1	30.89	9.1402	0.295895	10	30.2222	6.72287	0.222448	9
1.08561	852.636	616.47	4	3407.52	P04003	416733	C4b-binding protein alpha chain precursor (C4bp) (Proline-rich protein) (PRP)	WNPSPPACEPNSCINLPDIPHASWETYPR	0.999905		0.98279	-1.01751	Down	0.92385	1	21.7	6.29285	0.289993	6	22.08	6.44259	0.291784	5
1.03127	481.578	339.76	3	1442.72	P20851	115213	C4b-binding protein beta chain precursor	LIQEAPKPECEK	0.983343		1.10962	1.10962	Up	0.328754	0	59.62	15.1335	0.253833	10	53.73	10.6319	0.197877	10
1.05174	586.262	737.22	3	1756.77	P20851	115213	C4b-binding protein beta chain precursor	NLCEAMENFMQQLK	0.887631		1.0636	1.0636	Up	0.475912	0	33.11	7.31398	0.220899	10	31.13	4.44873	0.142908	10
1.01199	387.729	397.1	2	774.45	A54693	1082268	CACCC box-binding protein ht-beta - human	MKGGLLR	0.973093		1.00565	1.00565	Up	0.945893	0	336	57.9094	0.172349	9	334.111	58.3362	0.174601	9
1.04263	537.749	408.45	2	1074.49	NP_037518.2	33598954	calcium-binding transporter [Homo sapiens]	LDFEEFMK	0.845371	Oxidation(M7)	0.950081	-1.05254	Down	0.601877	0	64.14	11.0816	0.172773	10	67.51	16.6662	0.24687	10
1.02471	448.267	455.31	2	895.526	Q96IY4	62899885	Carboxypeptidase B2 precursor (Carboxypeptidase U) (Thrombin-activatable fibrinolysis inhibitor) (TAFI) (Plasma carboxypeptidase B) (pCPB)	YPLYVLK	0.987031		1.04592	1.04592	Up	0.535752	0	29.38	4.98415	0.169644	10	28.09	4.10459	0.146123	10
1.05346	594.932	435.66	3	1782.78	Q96IY4	62899885	Carboxypeptidase B2 precursor (Carboxypeptidase U) (Thrombin-activatable fibrinolysis inhibitor) (TAFI) (Plasma carboxypeptidase B) (pCPB)	SFYANNHCIGTDLNR	0.989281		0.98741	-1.01275	Down	0.791183	0	27.45	3.74856	0.136559	10	27.8	3.55121	0.127741	10
1.06216	643.865	508.27	2	1286.72	Q96IY4	62899885	Carboxypeptidase B2 precursor (Carboxypeptidase U) (Thrombin-activatable fibrinolysis inhibitor) (TAFI) (Plasma carboxypeptidase B) (pCPB)	FQSGQVLAALPR	0.999988		1.04707	1.04707	Up	0.874735	0	18.075	3.44912	0.190823	8	17.2625	2.93595	0.170077	8
1.07758	762.174	822.8	4	3045.67	P22792	115877	Carboxypeptidase N 83 kDa chain (Carboxypeptidase N regulatory subunit)	TLNLAQNLLAQLPEELFHPLTSLQTLK	1		0.884592	-1.13046	Down	0.146586	1	22.39	4.56179	0.203742	10	25.3111	3.80015	0.150137	9
1.06236	644.825	445.52	2	1288.64	P22792	115877	Carboxypeptidase N 83 kDa chain (Carboxypeptidase N regulatory subunit)	AGGSWDLAVQER	0.997874		1.05224	1.05224	Up	0.615509	1	30.55	7.27496	0.238133	10	29.0333	5.60357	0.193005	9
1.02249	437.249	489.63	3	1309.73	P22792	115877	Carboxypeptidase N 83 kDa chain (Carboxypeptidase N regulatory subunit)	NAITHLPAGIFR	0.997492		1.0436	1.0436	Up	0.712724	1	31.4125	6.79778	0.216404	8	30.1	6.68132	0.221971	7
1.0917	1015.9	822.8	3	3045.7	P22792	115877	Carboxypeptidase N 83 kDa chain (Carboxypeptidase N regulatory subunit)	TLNLAQNLLAQLPEELFHPLTSLQTLK	1		0.989112	-1.01101	Down	0.883247	-1	17.26	1.42232	0.0824057	5	17.45	2.64329	0.151478	6
1.02075	430.207	409.2	3	1288.6	P22792	115877	Carboxypeptidase N 83 kDa chain (Carboxypeptidase N regulatory subunit)	AGGSWDLAVQER	0.997874		0.990963	-1.00912	Down	0.884656	0	48.25	6.15526	0.12757	10	48.69	7.17456	0.147352	10
1.08074	795.666	724.65	4	3179.64	P22792	52788240	Carboxypeptidase N subunit 2 precursor (Carboxypeptidase N polypeptide 2) (Carboxypeptidase N 83 kDa chain) (Carboxypeptidase N regulatory subunit) (Carboxypeptidase N large subunit)	TPCLVGLSLTHNQLETVAEGTFAHLSNLR	0.940534		0.954099	-1.04811	Down	0.581953	-1	16.525	1.67804	0.101546	4	17.32	2.4407	0.140918	5
1.02141	432.741	449.62	2	864.473	P22792	52788240	Carboxypeptidase N subunit 2 precursor (Carboxypeptidase N polypeptide 2) (Carboxypeptidase N 83 kDa chain) (Carboxypeptidase N regulatory subunit) (Carboxypeptidase N large subunit)	LLNIQTY	0.862752		1.04378	1.04378	Up	0.607334	0	195.5	39.9924	0.204565	10	187.3	29.1626	0.1557	10
1.02142	432.748	483.68	2	864.489	P22792	52788240	Carboxypeptidase N subunit 2 precursor (Carboxypeptidase N polypeptide 2) (Carboxypeptidase N 83 kDa chain) (Carboxypeptidase N regulatory subunit) (Carboxypeptidase N large subunit)	LLNIQTY	0.862752		1.02001	1.02001	Up	0.830635	0	29.57	6.76544	0.228794	10	28.99	5.04853	0.174147	10
1.01121	383.515	377.12	3	1148.53	O43866	20177834	CD5 antigen-like precursor (SP-alpha) (CT-2) (IgM-associated peptide)	LVGGDNLCSGR	0.990367		0.989064	-1.01106	Down	0.879436	0	28.94	3.91527	0.135289	10	29.26	5.27514	0.180285	10
1.00294	327.177	400.42	3	979.517	NP_006605.2	27894376	cell adhesion molecule with homology to L1CAM precursor; neural cell adhesion molecule; cell adhesion molecule L1-like; L1 cell adhesion molecule 2 [Homo sapiens]	KLNGNLTGY	0.854355		0.924947	-1.08114	Down	0.463884	-2	21.875	3.76744	0.172226	8	23.65	6.16806	0.260806	10
1.05361	595.779	364.57	2	1190.55	P00450	116117	Ceruloplasmin precursor (Ferroxidase)	MYYSAVDPTK	0.967249	Oxidation(M1)	0.585596	-1.70766	Down	0.0831118	1	29.475	11.2093	0.3803	4	50.3333	12.554	0.249418	3
1.07464	732.662	386.18	3	2195.97	P00450	116117	Ceruloplasmin precursor (Ferroxidase)	TTAPDQVDKEDEDFQESNK	0.963376		1.17256	1.17256	Up	0.12369	-1	18.2333	1.95021	0.106959	3	15.55	1.45488	0.0935612	4
1.05458	600.279	594.63	4	2398.09	P00450	116117	Ceruloplasmin precursor (Ferroxidase)	HYYIGIIETTWDYASDHGEK	1		0.785841	-1.27252	Down	0.140167	0	137.2	24.8944	0.181446	10	174.59	57.7061	0.330523	10
1.05829	622.578	708.49	4	2487.29	P00450	116117	Ceruloplasmin precursor (Ferroxidase)	GPEEEHLGILGPVIWAEVGDTIR	0.999993		0.842606	-1.18679	Down	0.145224	0	29.23	6.96037	0.238124	10	34.69	8.91372	0.256953	10
1.08105	798.352	305.9	2	1595.7	P00450	116117	Ceruloplasmin precursor (Ferroxidase)	VDKDNEDFQESNR	1		0.865275	-1.1557	Down	0.198596	0	51.38	12.4658	0.242621	10	59.38	16.425	0.276608	10
1.02657	457.77	448.85	2	914.532	P00450	116117	Ceruloplasmin precursor (Ferroxidase)	IGPLIICK	0.999752		0.850691	-1.17552	Down	0.198981	0	57.26	11.9907	0.209407	10	67.31	20.3478	0.302299	10
1.04155	532.566	305.98	3	1595.68	P00450	116117	Ceruloplasmin precursor (Ferroxidase)	VDKDNEDFQESNR	1		0.870605	-1.14863	Down	0.24419	0	240.2	63.6375	0.264936	10	275.9	68.8387	0.249506	10
1.08377	829.766	708.6	3	2487.28	P00450	116117	Ceruloplasmin precursor (Ferroxidase)	GPEEEHLGILGPVIWAEVGDTIR	0.999993		0.885028	-1.12991	Down	0.252937	0	206.3	42.4606	0.20582	10	233.1	57.5856	0.247042	10
1.08117	800.038	594.71	3	2398.1	P00450	116117	Ceruloplasmin precursor (Ferroxidase)	HYYIGIIETTWDYASDHGEK	1		0.851157	-1.17487	Down	0.26647	2	105.32	21.0346	0.199721	10	123.737	40.7841	0.329601	8
1.02855	468.77	534.68	2	936.533	P00450	116117	Ceruloplasmin precursor (Ferroxidase)	TPGIWLLH	0.99978		1.21173	1.21173	Up	0.271757	-1	63.0222	22.1351	0.351227	9	52.01	19.8084	0.380858	10
1.05485	602.26	373.67	2	1203.51	P00450	116117	Ceruloplasmin precursor (Ferroxidase)	EYTDASFTNR	0.998707		0.872668	-1.14591	Down	0.273856	0	425.6	109.545	0.257389	10	487.7	134.879	0.276562	10
1.01474	401.849	373.66	3	1203.53	P00450	116117	Ceruloplasmin precursor (Ferroxidase)	EYTDASFTNR	0.998707		0.874858	-1.14304	Down	0.321932	0	30.76	7.63256	0.248133	10	35.16	11.2661	0.320424	10
1.075	735.969	516.47	3	2205.89	P00450	116117	Ceruloplasmin precursor (Ferroxidase)	MHSMNGFMYGNQPGLTMCK	0.821945	Deamidation(Q12)	0.863111	-1.1586	Down	0.331643	0	109.08	35.9715	0.329772	10	126.38	41.3462	0.327158	10
1.07498	735.905	645.1	2	1470.8	P00450	116117	Ceruloplasmin precursor (Ferroxidase)	DIASGLIGPLIICK	0.999978		0.868251	-1.15174	Down	0.346602	0	295.9	89.2592	0.301653	10	340.8	116.349	0.341399	10
1.08012	788.918	675.69	2	1576.83	P00450	116117	Ceruloplasmin precursor (Ferroxidase)	DLYSGLIGPLIVCR	0.995887		0.865717	-1.15511	Down	0.347934	0	170.2	54.6988	0.321379	10	196.6	67.0476	0.341035	10
1.0737	724.359	476.51	3	2171.06	P00450	116117	Ceruloplasmin precursor (Ferroxidase)	LISVDTEHSNIYLQNGPDR	0.997176		0.852986	-1.17235	Down	0.364166	0	225.7	64.2081	0.284484	10	264.6	89.0994	0.336733	10
1.03306	490.944	645.19	3	1470.82	P00450	116117	Ceruloplasmin precursor (Ferroxidase)	DIASGLIGPLIICK	0.999978		0.873702	-1.14456	Down	0.367439	0	134.62	39.3188	0.292073	10	154.08	53.517	0.347332	10
1.05262	590.811	289.8	2	1180.61	P00450	116117	Ceruloplasmin precursor (Ferroxidase)	IYHSHIDAPK	1		0.895028	-1.11728	Down	0.376992	0	50.22	13.0923	0.260699	10	56.11	15.8316	0.282154	10
1.08921	931.062	607.61	3	2791.17	P00450	116117	Ceruloplasmin precursor (Ferroxidase)	MWPDTEGTFNVECLTTDHYTGGMK	0.819473		0.917041	-1.09046	Down	0.379814	0	46.98	10.345	0.220201	10	51.23	10.7599	0.210031	10
1.03596	507.252	525.66	3	1519.74	P00450	116117	Ceruloplasmin precursor (Ferroxidase)	ALYLQYTDETFR	0.998827		0.838632	-1.19242	Down	0.384315	0	174.1	33.2981	0.191259	10	207.6	64.8609	0.312432	10
1.07051	702.334	663.18	3	2104.99	P00450	116117	Ceruloplasmin precursor (Ferroxidase)	FSVVDENFSWYLEDNIK	1		0.902469	-1.10807	Down	0.384673	0	21.93	5.13767	0.234276	10	24.3	7.01554	0.288705	10
1.06631	670.407	696.76	2	1339.81	P00450	116117	Ceruloplasmin precursor (Ferroxidase)	PVWLGFLGPIIK	0.938228		0.89793	-1.11367	Down	0.394826	0	186.5	46.8265	0.25108	10	207.7	60.8478	0.29296	10
1.01672	412.171	341.03	2	823.334	P00450	116117	Ceruloplasmin precursor (Ferroxidase)	MHSMNGF	0.963975		0.917992	-1.08933	Down	0.403152	0	54.85	12.2978	0.224208	10	59.75	13.2744	0.222166	10
1.07267	716.318	430.3	2	1431.63	P00450	116117	Ceruloplasmin precursor (Ferroxidase)	QSEDSTFYLGER	0.999257		0.902772	-1.1077	Down	0.40623	0	218.2	55.4413	0.254085	10	241.7	67.4356	0.279006	10
1.01313	394.203	290.05	3	1180.59	P00450	116117	Ceruloplasmin precursor (Ferroxidase)	IYHSHIDAPK	1		0.910679	-1.09808	Down	0.415863	0	365	83.0863	0.227634	10	400.8	107.334	0.2678	10
1.08299	819.691	650.68	3	2457.06	P00450	116117	Ceruloplasmin precursor (Ferroxidase)	MYSVNGYTFGSLPGLSMCAEDR	0.997823	Deamidation(N5)	0.880739	-1.13541	Down	0.430025	-1	29.7778	8.82068	0.296217	9	33.81	12.7128	0.376006	10
1.02446	447.277	696.76	3	1339.82	P00450	116117	Ceruloplasmin precursor (Ferroxidase)	PVWLGFLGPIIK	0.938228		0.91134	-1.09729	Down	0.438125	0	32.79	7.61394	0.232203	10	35.98	10.1629	0.282459	10
1.04023	526.283	675.71	3	1576.83	P00450	116117	Ceruloplasmin precursor (Ferroxidase)	DLYSGLIGPLIVCR	0.995887		0.893516	-1.11917	Down	0.45028	0	135.6	41.7666	0.308013	10	151.76	51.3052	0.338068	10
1.04377	543.525	476.58	4	2171.08	P00450	116117	Ceruloplasmin precursor (Ferroxidase)	LISVDTEHSNIYLQNGPDR	0.997176		0.914188	-1.09387	Down	0.460705	-1	29.7111	6.84552	0.230403	9	32.5	9.1792	0.282437	10
1.02547	452.036	445.75	5	2256.15	P00450	116117	Ceruloplasmin precursor (Ferroxidase)	KAEEEHLGILGPQLHADVGDK	0.999995		0.925994	-1.07992	Down	0.471034	0	151.4	36.4271	0.240602	10	163.5	37.0623	0.22668	10
1.05867	624.795	532.66	2	1248.58	P00450	116117	Ceruloplasmin precursor (Ferroxidase)	MFGNLQGLTMH	0.877433		0.909358	-1.09968	Down	0.513188	0	185.6	61.7723	0.332825	10	204.1	62.253	0.305012	10
1.08691	879.435	546.19	1	879.435	P00450	116117	Ceruloplasmin precursor (Ferroxidase)	MFGNLQGL	0.979326		0.92484	-1.08127	Down	0.53021	0	40.36	11.171	0.276784	10	43.64	11.7391	0.268999	10
1.07678	752.731	445.82	3	2256.18	P00450	116117	Ceruloplasmin precursor (Ferroxidase)	KAEEEHLGILGPQLHADVGDK	0.999995		0.930687	-1.07448	Down	0.536127	0	60.96	15.9743	0.262046	10	65.5	16.2138	0.247539	10
1.02781	464.77	440.09	2	928.532	P00450	116117	Ceruloplasmin precursor (Ferroxidase)	IGPLIVCR	0.999992		0.933738	-1.07096	Down	0.558836	0	50.73	13.4249	0.264633	10	54.33	13.604	0.250396	10
1.01402	397.885	595.4	3	1191.64	P00450	116117	Ceruloplasmin precursor (Ferroxidase)	DIFTGLIGPMK	0.981435		0.934164	-1.07048	Down	0.561461	0	47.25	11.7171	0.24798	10	50.58	13.3907	0.264743	10
1.04767	564.795	445.77	4	2256.16	P00450	116117	Ceruloplasmin precursor (Ferroxidase)	KAEEEHLGILGPQLHADVGDK	0.999995		0.94143	-1.06221	Down	0.565285	0	218.6	45.2455	0.206979	10	232.2	57.7173	0.248567	10
1.01682	412.661	351.22	2	824.314	P00450	116117	Ceruloplasmin precursor (Ferroxidase)	MHSMNGF	0.915751	Deamidation(N5)	0.948636	-1.05414	Down	0.592275	0	56.7	13.8355	0.244012	10	59.77	11.1847	0.187129	10
1.09079	979.463	614.61	2	1957.92	P00450	116117	Ceruloplasmin precursor (Ferroxidase)	SVVDENFSWYLEDNIK	0.995574		0.924733	-1.08139	Down	0.613935	0	48.53	11.68	0.240676	10	52.48	21.2054	0.404066	10
1.03048	477.883	430.21	3	1431.63	P00450	116117	Ceruloplasmin precursor (Ferroxidase)	QSEDSTFYLGER	0.999257		0.930838	-1.0743	Down	0.623046	0	42.53	9.40083	0.22104	10	45.69	13.3781	0.292802	10
1.052	587.769	391.34	2	1174.53	P00450	116117	Ceruloplasmin precursor (Ferroxidase)	MYYSAVDPTK	0.99999		0.945672	-1.05745	Down	0.646703	0	410.8	93.8791	0.228528	10	434.4	129.365	0.297802	10
1.09331	1082.97	446.93	2	2164.94	P00450	116117	Ceruloplasmin precursor (Ferroxidase)	MLLATEEQSPGEGDGNCVTR	0.99999		0.957007	-1.04492	Down	0.684841	0	52.31	10.2045	0.195078	10	54.66	14.8014	0.270791	10
1.06592	667.332	465.99	1	667.332	P00450	116117	Ceruloplasmin precursor (Ferroxidase)	DLYSGL	0.932041		1.05598	1.05598	Up	0.706127	0	20.75	4.88825	0.235578	6	19.65	4.93184	0.250984	6
1.07965	783.86	619.77	2	1566.71	P00450	116117	Ceruloplasmin precursor (Ferroxidase)	WYLFGMGNEVDVH	0.995872		1.05598	1.05598	Up	0.711832	0	61.49	16.8512	0.274048	10	58.23	21.6604	0.371979	10
1.07025	700.806	417.78	2	1400.6	P00450	116117	Ceruloplasmin precursor (Ferroxidase)	MYGNQPGLTMCK	0.940116		0.956025	-1.046	Down	0.715075	0	81.96	23.0097	0.280743	10	85.73	22.4491	0.261858	10
1.02315	440.224	546.25	2	879.44	P00450	116117	Ceruloplasmin precursor (Ferroxidase)	MFGNLQGL	0.979326		0.960378	-1.04126	Down	0.724011	0	126.04	31.8407	0.252624	10	131.24	32.9841	0.251327	10
1.0394	522.914	619.78	3	1566.73	P00450	116117	Ceruloplasmin precursor (Ferroxidase)	WYLFGMGNEVDVH	0.995872		1.04454	1.04454	Up	0.726645	1	21.9222	5.15019	0.23493	9	20.9875	5.60521	0.267074	8
1.04037	527.24	330.01	2	1053.47	P00450	116117	Ceruloplasmin precursor (Ferroxidase)	FQVQECNK	0.985645		0.917128	-1.09036	Down	0.73373	0	97.83	22.8452	0.233519	10	106.67	29.2157	0.273889	10
1.00713	358.914	444.31	4	1432.63	P00450	116117	Ceruloplasmin precursor (Ferroxidase)	QSEDSTFYLGER	0.999257	Deamidation(Q1)	0.97212	-1.02868	Down	0.742653	0	23.71	4.55764	0.192225	10	24.39	4.56252	0.187065	10
1.03448	498.756	399.26	2	996.504	P00450	116117	Ceruloplasmin precursor (Ferroxidase)	SGNTYLWR	0.93938		0.957746	-1.04412	Down	0.754103	-1	18.7	2.95466	0.158003	3	19.525	3.62802	0.185814	4
1.04163	532.779	471.76	4	2128.09	P00450	116117	Ceruloplasmin precursor (Ferroxidase)	AEEEHLGILGPQLHADVGDK	0.999994		0.970796	-1.03008	Down	0.781648	0	99.06	20.0888	0.202794	10	102.04	26.7518	0.26217	10
1.06071	635.282	403.54	3	1903.83	P00450	116117	Ceruloplasmin precursor (Ferroxidase)	NNEGTYYSPNYNPQSR	0.998941		0.869012	-1.15073	Down	0.809894	-1	24.1875	8.05932	0.333202	8	27.8333	13.1774	0.473441	9
1.07969	784.036	728.36	3	2350.09	P00450	116117	Ceruloplasmin precursor (Ferroxidase)	SSDVFDIFPGTYQTLEMFPR	1		0.978716	-1.02175	Down	0.820996	0	81.39	18.1976	0.223586	10	83.16	16.2154	0.194991	10
1.01683	412.665	367.3	2	824.323	P00450	116117	Ceruloplasmin precursor (Ferroxidase)	MHSMNGF	0.915751	Deamidation(N5)	0.962627	-1.03882	Down	0.830094	1	19.6857	3.94775	0.200539	7	20.45	5.01228	0.2451	6
1.06255	645.857	588.02	2	1290.71	P00450	116117	Ceruloplasmin precursor (Ferroxidase)	TTIEKPVWLGF	0.999482		1.02933	1.02933	Up	0.839309	0	179	46.6595	0.260668	10	173.9	62.8746	0.361556	10
1.07966	783.868	365.84	2	1566.73	P00450	116117	Ceruloplasmin precursor (Ferroxidase)	VNKDDEEFIESNK	0.805165		0.915643	-1.09213	Down	0.850107	0	84.23	23.3455	0.277163	10	91.99	34.632	0.376476	10
1.07492	735.646	511.53	3	2204.92	P00450	116117	Ceruloplasmin precursor (Ferroxidase)	MHSMNGFMYGNQPGLTMCK	0.979002		1.02591	1.02591	Up	0.870991	-2	19.5333	3.41516	0.174838	3	19.04	4.76057	0.25003	5
1.01786	416.874	532.66	3	1248.61	P00450	116117	Ceruloplasmin precursor (Ferroxidase)	MFGNLQGLTMH	0.877433		0.990812	-1.00927	Down	0.935954	-2	17.075	2.73907	0.160414	4	17.2333	3.2414	0.188089	6
1.07345	722.321	446.9	3	2164.95	P00450	116117	Ceruloplasmin precursor (Ferroxidase)	MLLATEEQSPGEGDGNCVTR	0.99999		1.00906	1.00906	Up	0.941993	0	157	28.6977	0.182788	10	155.59	52.8946	0.339961	10
1.06382	653.312	614.53	3	1957.92	P00450	116117	Ceruloplasmin precursor (Ferroxidase)	SVVDENFSWYLEDNIK	0.995574		0.914017	-1.09407	Down	0.96985	0	73.88	17.6095	0.238353	10	80.83	33.9547	0.420076	10
1.03939	522.908	365.89	3	1566.71	P00450	116117	Ceruloplasmin precursor (Ferroxidase)	VNKDDEEFIESNK	0.805165		0.927619	-1.07803	Down	0.96985	0	403.7	93.1904	0.230841	10	435.2	163.039	0.37463	10
1.08892	924.821	677.25	3	2772.45	P00450	116117	Ceruloplasmin precursor (Ferroxidase)	ERGPEEEHLGILGPVIWAEVGDTIR	0.93717		1.05091	1.05091	Up	1	-4	20.3	4.24264	0.208997	2	19.3167	5.46678	0.283008	6
1.09434	1174.54	391.4	1	1174.54	P00450	116117	Ceruloplasmin precursor (Ferroxidase)	MYYSAVDPTK	0.99999		0.976139	-1.02444	Down	1	-3	18	4.38406	0.243559	2	18.44	4.03894	0.219031	5
1.09003	952.419	403.5	2	1903.83	P00450	116117	Ceruloplasmin precursor (Ferroxidase)	NNEGTYYSPNYNPQSR	0.998941		0.926372	-1.07948	Down	1	-2	21.7286	6.3279	0.291225	7	23.4556	9.96633	0.424903	9
1.09268	1053	662.65	2	2104.99	P00450	116117	Ceruloplasmin precursor (Ferroxidase)	FSVVDENFSWYLEDNIK	1		0.995757	-1.00426	Down		-3	17.6			1	17.675	4.62052	0.261415	4
1.09342	1086.05	476.5	2	2171.09	P00450	116117	Ceruloplasmin precursor (Ferroxidase)	LISVDTEHSNIYLQNGPDR	0.997176		1.19667	1.19667	Up		-4	23			1	19.22	4.75153	0.247218	5
1.05682	614.322	567.82	2	1227.64	P06276	116353	Cholinesterase precursor (Acylcholine acylhydrolase) (Choline esterase II) (Butyrylcholine esterase) (Pseudocholinesterase)	IFFPGVSEFGK	0.999992		1.13778	1.13778	Up	0.177336	1	33.28	1.79221	0.0538523	5	29.25	4.58439	0.156731	4
1.03369	494.763	336.21	2	988.518	P06276	116353	Cholinesterase precursor (Acylcholine acylhydrolase) (Choline esterase II) (Butyrylcholine esterase) (Pseudocholinesterase)	NIAAFGGNPK	0.98717		1.0255	1.0255	Up	0.584027	0	132.7	10.4035	0.0783988	10	129.4	15.5005	0.119788	10
1.02128	432.234	367.4	2	863.46	XP_041116.3	41203757	chromosome 14 open reading frame 171 [Homo sapiens]	VNVSTESK	0.926356		0.844731	-1.18381	Down	0.72521	-2	43.2333	30.2234	0.699076	3	51.18	26.1111	0.510183	5
1.01772	416.242	428.48	2	831.476	NP_079104.1	13376230	chromosome 9 open reading frame 82 [Homo sapiens]	MLPDVLK	0.999911	Oxidation(M1)	0.949708	-1.05296	Down	0.647948	0	93.475	9.68069	0.103565	4	98.425	17.8394	0.181248	4
1.08481	841.468	443.27	1	841.468	O95239	13959694	Chromosome-associated kinesin KIF4A (Chromokinesin)	EVIQLKE	0.955258	Pyro_glu(N-term),Deamidation(Q4)	1.96154	1.96154	Up		2	40.8	31.0704	0.76153	3	20.8			1
1.00712	358.856	340.5	3	1074.55	P10909	116533	Clusterin precursor (Complement-associated protein SP-40,40) (Complement cytolysis inhibitor) (CLI) (NA1/NA2) (Apolipoprotein J) (Apo-J) (TRPM-2)	IDSLLENDR	0.999662		1.18659	1.18659	Up	0.327232	0	69.89	28.3324	0.405385	10	58.9	19.483	0.330782	10
1.04267	537.77	377.41	2	1074.53	P10909	116533	Clusterin precursor (Complement-associated protein SP-40,40) (Complement cytolysis inhibitor) (CLI) (NA1/NA2) (Apolipoprotein J) (Apo-J) (TRPM-2)	IDSLLENDR	0.999662		1.05821	1.05821	Up	0.461228	0	234.5	40.8609	0.174247	10	221.6	35.544	0.160397	10
1.01242	390.218	327.19	2	779.428	P10909	116533	Clusterin precursor (Complement-associated protein SP-40,40) (Complement cytolysis inhibitor) (CLI) (NA1/NA2) (Apolipoprotein J) (Apo-J) (TRPM-2)	YNELLK	0.820084		1.04256	1.04256	Up	0.592345	0	100.69	19.1395	0.190084	10	96.58	14.1537	0.146549	10
1.02787	465.238	619.32	3	1393.7	P10909	116533	Clusterin precursor (Complement-associated protein SP-40,40) (Complement cytolysis inhibitor) (CLI) (NA1/NA2) (Apolipoprotein J) (Apo-J) (TRPM-2)	ASSIIDELFQDR	0.912665		1.04152	1.04152	Up	0.605756	0	67.23	12.6476	0.188125	10	64.55	9.98936	0.154754	10
1.03043	477.729	339.21	2	954.451	P10909	116533	Clusterin precursor (Complement-associated protein SP-40,40) (Complement cytolysis inhibitor) (CLI) (NA1/NA2) (Apolipoprotein J) (Apo-J) (TRPM-2)	FMETVAEK	0.99411		0.972343	-1.02844	Down	0.6227	0	358.6	45.0363	0.125589	10	368.8	46.0743	0.12493	10
1.08697	882.412	411.48	2	1763.82	P10909	116533	Clusterin precursor (Complement-associated protein SP-40,40) (Complement cytolysis inhibitor) (CLI) (NA1/NA2) (Apolipoprotein J) (Apo-J) (TRPM-2)	EILSVDCSTNNPSQAK	0.94813		0.964515	-1.03679	Down	0.637304	0	87.25	15.5567	0.178301	10	90.46	14.3495	0.158628	10
1.04661	559.305	482.12	2	1117.6	P10909	116533	Clusterin precursor (Complement-associated protein SP-40,40) (Complement cytolysis inhibitor) (CLI) (NA1/NA2) (Apolipoprotein J) (Apo-J) (TRPM-2)	TLLSNLEEAK	1		1.02855	1.02855	Up	0.671779	0	338.6	57.2678	0.169131	10	329.2	38.2094	0.116067	10
1.04244	536.784	309.06	2	1072.56	P10909	116533	Clusterin precursor (Complement-associated protein SP-40,40) (Complement cytolysis inhibitor) (CLI) (NA1/NA2) (Apolipoprotein J) (Apo-J) (TRPM-2)	EIQNAVNGVK	0.999641	Deamidation(N7)	0.980379	-1.02001	Down	0.714037	0	144.9	18.089	0.124838	10	147.8	16.7186	0.113116	10
1.00714	359.199	391.85	3	1075.58	P10909	116533	Clusterin precursor (Complement-associated protein SP-40,40) (Complement cytolysis inhibitor) (CLI) (NA1/NA2) (Apolipoprotein J) (Apo-J) (TRPM-2)	RPHFFFPK	0.991248		1.02927	1.02927	Up	0.730595	0	154.7	28.7675	0.185956	10	150.3	27.4795	0.182831	10
1.06869	689.819	452.5	2	1378.63	P10909	116533	Clusterin precursor (Complement-associated protein SP-40,40) (Complement cytolysis inhibitor) (CLI) (NA1/NA2) (Apolipoprotein J) (Apo-J) (TRPM-2)	MLDVMQDHFSR	1		1.02149	1.02149	Up	0.738656	0	38.02	4.83915	0.127279	10	37.22	5.6819	0.152657	10
1.02692	460.209	452.5	3	1378.61	P10909	116533	Clusterin precursor (Complement-associated protein SP-40,40) (Complement cytolysis inhibitor) (CLI) (NA1/NA2) (Apolipoprotein J) (Apo-J) (TRPM-2)	MLDVMQDHFSR	1		1.02091	1.02091	Up	0.740301	0	327.1	45.5228	0.139171	10	320.4	43.4644	0.135657	10
1.09146	1005.45	443.8	2	2009.88	P10909	116533	Clusterin precursor (Complement-associated protein SP-40,40) (Complement cytolysis inhibitor) (CLI) (NA1/NA2) (Apolipoprotein J) (Apo-J) (TRPM-2)	DQTVSDNELQEMSNQGSK	0.999928		1.02585	1.02585	Up	0.749372	0	27.78	5.33912	0.192193	10	27.08	4.24049	0.156591	10
1.05219	588.611	411.41	3	1763.82	P10909	116533	Clusterin precursor (Complement-associated protein SP-40,40) (Complement cytolysis inhibitor) (CLI) (NA1/NA2) (Apolipoprotein J) (Apo-J) (TRPM-2)	EILSVDCSTNNPSQAK	0.94813		0.979766	-1.02065	Down	0.796981	0	70.21	13.0862	0.186386	10	71.66	11.7068	0.163366	10
1.06632	670.631	443.87	3	2009.88	P10909	116533	Clusterin precursor (Complement-associated protein SP-40,40) (Complement cytolysis inhibitor) (CLI) (NA1/NA2) (Apolipoprotein J) (Apo-J) (TRPM-2)	DQTVSDNELQEMSNQGSK	0.999928		1.01901	1.01901	Up	0.845136	0	48.25	11.0719	0.22947	10	47.35	9.13592	0.192944	10
1.06977	697.348	619.24	2	1393.69	P10909	116533	Clusterin precursor (Complement-associated protein SP-40,40) (Complement cytolysis inhibitor) (CLI) (NA1/NA2) (Apolipoprotein J) (Apo-J) (TRPM-2)	ASSIIDELFQDR	0.912665		1.01285	1.01285	Up	0.851536	0	173.4	28.289	0.163143	10	171.2	23.2561	0.135841	10
1.04235	536.295	327.32	2	1071.58	P10909	116533	Clusterin precursor (Complement-associated protein SP-40,40) (Complement cytolysis inhibitor) (CLI) (NA1/NA2) (Apolipoprotein J) (Apo-J) (TRPM-2)	EIQNAVNGVK	0.865286		1.01145	1.01145	Up	0.872081	0	38.88	6.67013	0.171557	10	38.44	5.28944	0.137603	10
1.06235	644.824	412.14	2	1288.64	P10909	116533	Clusterin precursor (Complement-associated protein SP-40,40) (Complement cytolysis inhibitor) (CLI) (NA1/NA2) (Apolipoprotein J) (Apo-J) (TRPM-2)	ELDESLQVAER	0.999896		1.01122	1.01122	Up	0.875017	0	128.02	23.0154	0.17978	10	126.6	16.119	0.127322	10
1.09009	954.472	339.1	1	954.472	P10909	116533	Clusterin precursor (Complement-associated protein SP-40,40) (Complement cytolysis inhibitor) (CLI) (NA1/NA2) (Apolipoprotein J) (Apo-J) (TRPM-2)	FMETVAEK	0.99411						-5				0	15.82	1.35904	0.0859067	5
1.06704	677.022	686.34	3	2029.05	P00748	119763	Coagulation factor XII precursor (Hageman factor) (HAF)	NKPGVYTDVAYYLAWIR	0.858579		0.760851	-1.31432	Down	0.137922	0	22.35	3.72405	0.166624	8	29.375	11.5391	0.39282	8
1.03388	495.726	338.13	2	990.444	P00748	119763	Coagulation factor XII precursor (Hageman factor) (HAF)	NGPLSCGQR	0.999913	Deamidation(N1)	0.863211	-1.15847	Down	0.207905	1	38.95	9.5535	0.245276	10	45.1222	10.8187	0.239765	9
1.03378	495.235	299.36	2	989.463	P00748	119763	Coagulation factor XII precursor (Hageman factor) (HAF)	NGPLSCGQR	0.995669		0.904825	-1.10519	Down	0.260672	2	25.55	4.42148	0.173052	10	28.2375	5.1378	0.181949	8
1.04146	532.267	478.58	2	1063.53	P00748	119763	Coagulation factor XII precursor (Hageman factor) (HAF)	CFEPQLLR	0.915741		0.898915	-1.11245	Down	0.331562	0	72.92	17.0773	0.234192	10	81.12	19.5688	0.241233	10
1.03992	524.779	554.83	4	2096.09	P00748	119763	Coagulation factor XII precursor (Hageman factor) (HAF)	LHEAFSPVSYQHDLALLR	0.998213		0.885951	-1.12873	Down	0.417854	0	57.64	20.4127	0.354141	10	65.06	19.596	0.301199	10
1.07764	762.401	527.64	2	1523.79	P00748	119763	Coagulation factor XII precursor (Hageman factor) (HAF)	PAPEDLTVVLGQER	1		0.912064	-1.09641	Down	0.475486	1	30.24	9.16784	0.303169	10	33.1556	8.24744	0.24875	9
1.03624	508.607	527.25	3	1523.8	P00748	119763	Coagulation factor XII precursor (Hageman factor) (HAF)	PAPEDLTVVLGQER	1		0.948986	-1.05376	Down	0.649995	0	43.53	10.7578	0.247136	10	45.87	11.8877	0.259161	10
1.09029	959.465	613.28	3	2876.38	P00748	119763	Coagulation factor XII precursor (Hageman factor) (HAF)	LQEDADGSCALLSPYVQPVCLPSGAAR	0.98832		1.06774	1.06774	Up	0.77283	-1	16.55	0.494975	0.0299078	2	15.5	2.85832	0.184408	3
1.06581	666.309	507.76	3	1996.91	P00748	119763	Coagulation factor XII precursor (Hageman factor) (HAF)	TTLSGAPCQPWASEATYR	0.999961		0.997842	-1.00216	Down	0.984565	0	23.12	5.95535	0.257584	10	23.17	5.43017	0.234362	10
1.03387	495.723	322.13	2	990.439	P00748	119763	Coagulation factor XII precursor (Hageman factor) (HAF)	NGPLSCGQR	0.999913	Deamidation(N1)	1.05339	1.05339	Up		-2	17.1			1	16.2333	0.907377	0.0558959	3
1.03165	483.929	459.46	3	1449.77	P00488	119720	Coagulation factor XIII A chain precursor (Coagulation factor XIIIa) (Protein-glutamine gamma-glutamyltransferase A chain) (Transglutaminase A chain)	NVWVHLDGPGVTR	0.999361		0.985869	-1.01433	Down	0.594032	2	19.7667	5.35562	0.270942	6	20.05	3.46554	0.172845	4
1.01073	381.223	349.1	2	761.437	P02745	399138	Complement C1q subcomponent, A chain precursor	PAFSAIR	0.997442		0.804615	-1.24283	Down	0.279194	1	109.07	58.3386	0.534873	10	135.556	44.5144	0.328385	9
1.07753	761.421	364.96	1	761.421	P02745	399138	Complement C1q subcomponent, A chain precursor	PAFSAIR	0.997442		1.05991	1.05991	Up	0.631681	0	33.26	9.43718	0.28374	10	31.38	7.70452	0.245523	10
1.08087	796.404	476.59	2	1591.8	P02746	399140	Complement C1q subcomponent, B chain precursor	LEQGENVFLQATDK	0.999884		0.986409	-1.01378	Down	0.851063	0	55.16	4.66243	0.0845255	10	55.92	11.6224	0.207839	10
1.062	643.308	457.48	3	1927.91	P02747	20178281	Complement C1q subcomponent, C chain precursor	FNAVLTNPQGDYDTSTGK	1		0.943433	-1.05996	Down	0.346558	0	44.03	4.23636	0.0962154	10	46.67	7.45685	0.159778	10
1.09044	964.458	457.35	2	1927.91	P02747	20178281	Complement C1q subcomponent, C chain precursor	FNAVLTNPQGDYDTSTGK	1		0.955882	-1.04615	Down	0.497459	0	35.75	3.8765	0.108433	10	37.4	6.42166	0.171702	10
1.0435	541.767	400.78	2	1082.53	P00736	115204	Complement C1r component precursor	VSGFGVMEEK	0.998672		1.0534	1.0534	Up	0.495891	0	29	3.64996	0.125861	10	27.53	5.57774	0.202606	10
1.04615	556.949	531.04	3	1668.83	P00736	115204	Complement C1r component precursor	LPVANPQACENWLR	0.999963		1.03646	1.03646	Up	0.669832	-3	25.2667	4.16637	0.164896	6	24.3778	3.25068	0.133346	9
1.08424	834.911	531.07	2	1668.81	P00736	115204	Complement C1r component precursor	LPVANPQACENWLR	0.999963		0.983414	-1.01687	Down	0.763369	0	24.31	2.76986	0.113939	10	24.72	3.21068	0.129882	10
1.07245	714.319	418.68	2	1427.63	P00736	115204	Complement C1r component precursor	YQAVDLDECASR	0.999542		1.00776	1.00776	Up	0.910683	0	23.39	3.03002	0.129543	10	23.21	3.97533	0.171276	10
1.07974	784.348	422.26	2	1567.69	P00736	115204	Complement C1r component precursor	QDACQGDSGGVFAVR	0.997986		1.1255	1.1255	Up	1	-3	16.95	3.88909	0.229445	2	15.06	0.907193	0.0602386	5
1.05143	584.625	483.26	3	1751.86	P09871	115205	Complement C1s component precursor (C1 esterase)	VEKPTADAEAYVFTPN	0.999999		1.07136	1.07136	Up	0.22607	0	24.02	1.69496	0.0705645	10	22.42	3.59932	0.160541	10
1.07885	774.904	576.03	2	1548.8	P09871	115205	Complement C1s component precursor (C1 esterase)	VEDPESTLFGSVIR	1		1.07067	1.07067	Up	0.297	0	34.39	3.48216	0.101255	10	32.12	5.6574	0.176133	10
1.06145	639.331	482.82	2	1277.65	P09871	115205	Complement C1s component precursor (C1 esterase)	TNFDNDIALVR	0.811084		1.04387	1.04387	Up	0.405326	0	58.3	5.35703	0.0918873	10	55.85	6.65403	0.119141	10
1.03809	516.941	576.07	3	1548.81	P09871	115205	Complement C1s component precursor (C1 esterase)	VEDPESTLFGSVIR	1		1.0442	1.0442	Up	0.408315	0	25.04	2.53254	0.10114	10	23.98	3.0393	0.126743	10
1.0754	739.337	371.08	2	1477.67	P09871	115205	Complement C1s component precursor (C1 esterase)	GDSGGAFAVQDPNDK	0.976459		1.03739	1.03739	Up	0.490808	0	23.86	2.90295	0.121666	10	23	2.55169	0.110943	10
1.08677	876.432	483.33	2	1751.86	P09871	115205	Complement C1s component precursor (C1 esterase)	VEKPTADAEAYVFTPN	0.999999		1.01079	1.01079	Up	0.813645	0	24.36	2.06408	0.0847325	10	24.1	2.74348	0.113837	10
1.05297	592.299	458.28	2	1183.59	P06681	3915642	Complement C2 precursor (C3/C5 convertase)	QSVPAHFVALN	0.882267	Deamidation(Q1)	1.3007	1.3007	Up	0.0730454	2	23.25	5.0019	0.215135	6	17.875	3.23664	0.181071	4
1.046	556.28	301.92	2	1111.55	P06681	3915642	Complement C2 precursor (C3/C5 convertase)	DHENELLNK	0.994751		0.901952	-1.10871	Down	0.116897	1	17.9875	1.86581	0.103728	8	19.9429	2.61461	0.131105	7
1.08803	904.976	660.43	2	1808.94	P06681	3915642	Complement C2 precursor (C3/C5 convertase)	NQGILEFYGDDIALLK	0.999998		0.948	-1.05485	Down	0.301242	0	17.775	1.68502	0.0947971	8	18.75	1.93686	0.103299	8
1.009	371.188	301.9	3	1111.55	P06681	3915642	Complement C2 precursor (C3/C5 convertase)	DHENELLNK	0.994751		0.934406	-1.0702	Down	0.344072	0	30.77	4.21164	0.136875	10	32.93	5.60953	0.170347	10
1.00743	360.887	380.63	3	1080.65	P06681	3915642	Complement C2 precursor (C3/C5 convertase)	HAIILLTDGK	0.983161		0.951075	-1.05144	Down	0.450835	-1	19.4125	2.28813	0.117869	8	20.4111	3.011	0.147518	9
1.05861	624.319	432.46	2	1247.63	P06681	3915642	Complement C2 precursor (C3/C5 convertase)	VLMSVLNDNSR	0.999453		0.972687	-1.02808	Down	0.617802	0	37.75	4.80283	0.127227	10	38.81	4.52903	0.116697	10
1.0551	603.65	660.37	3	1808.93	P06681	3915642	Complement C2 precursor (C3/C5 convertase)	NQGILEFYGDDIALLK	0.999998		0.99291	-1.00714	Down	0.901641	-1	19.45	2.42428	0.124642	8	19.5889	2.08533	0.106455	9
1.01483	402.209	416.68	2	803.411	P06681	3915642	Complement C2 precursor (C3/C5 convertase)	LDVDWR	0.991693		1.0036	1.0036	Up	0.96985	0	53	4.4597	0.0841452	10	52.81	8.30882	0.157334	10
1.02528	451.235	529.81	4	1801.92	P01024	116594	Complement C3 precursor [Contains: C3a anaphylatoxin]	VELLHNPAFCSLATTK	0.999925		0.907255	-1.10223	Down	0.0187042	1	21.26	1.99455	0.0938169	10	23.4333	1.64393	0.0701534	9
1.01512	403.536	483.06	3	1208.59	P01024	116594	Complement C3 precursor [Contains: C3a anaphylatoxin]	YYTYLIMNK	0.972715		1.09655	1.09655	Up	0.0251667	-4	27.4	0.986577	0.0360064	4	24.9875	2.18726	0.0875342	8
1.07903	777.382	639.95	3	2330.13	P01024	116594	Complement C3 precursor [Contains: C3a anaphylatoxin]	SEFPESWLWNVEDLKEPPK	0.998551		0.887647	-1.12657	Down	0.0454957	0	94.49	11.7202	0.124036	10	106.45	13.1084	0.123141	10
1.05296	592.298	505.56	3	1774.88	P01024	116594	Complement C3 precursor [Contains: C3a anaphylatoxin]	STVGNSNNYLHLSVLR	0.969033	Deamidation(N5)	0.893641	-1.11902	Down	0.0689312	-1	57.2625	5.16746	0.0902417	8	64.0778	8.75011	0.136555	9
1.00822	366.197	166.07	2	731.387	P01024	116594	Complement C3 precursor [Contains: C3a anaphylatoxin]	AEDLVGK	0.941388		0.735549	-1.35953	Down	0.0710122	-3	169.667	12.741	0.0750944	3	230.667	65.0405	0.281967	6
1.08943	936.524	576.34	2	1872.04	P01024	116594	Complement C3 precursor [Contains: C3a anaphylatoxin]	TELRPGETLNVNFLLR	0.999976		0.860211	-1.16251	Down	0.0811334	0	72.49	15.7753	0.217621	10	84.27	12.4485	0.147721	10
1.02763	463.895	311.92	3	1389.67	P01024	116594	Complement C3 precursor [Contains: C3a anaphylatoxin]	KQELSEAEQATR	0.994223		0.920284	-1.08662	Down	0.082644	0	532.2	61.5373	0.115628	10	578.3	49.7216	0.0859788	10
1.09425	1156.05	725.68	2	2311.09	P01024	116594	Complement C3 precursor [Contains: C3a anaphylatoxin]	PGMPFDLMVFVTNPDGSPAYR	0.999833		0.711892	-1.40471	Down	0.0848249	-1	17.56	2.23786	0.127441	5	24.6667	8.0515	0.326412	6
1.05372	596.299	305.5	2	1191.59	P01024	116594	Complement C3 precursor [Contains: C3a anaphylatoxin]	SDDKVTLEER	0.998999		1.42468	1.42468	Up	0.0932885	-4	26.125	6.58958	0.252233	4	18.3375	4.49537	0.245147	8
1.02382	444.238	492.68	4	1773.93	P01024	116594	Complement C3 precursor [Contains: C3a anaphylatoxin]	STVGNSNNYLHLSVLR	1		0.907652	-1.10174	Down	0.0955251	-1	20.4625	1.732	0.0846426	8	22.5444	2.95301	0.130986	9
1.02712	461.249	529.7	4	1841.97	P01024	116594	Complement C3 precursor [Contains: C3a anaphylatoxin]	VHQYFNVELIQPGAVK	0.991523		0.899835	-1.11131	Down	0.110669	0	163.5	19.8508	0.121412	10	181.7	27.7491	0.152719	10
1.05025	578.53	726.22	4	2311.1	P01024	116594	Complement C3 precursor [Contains: C3a anaphylatoxin]	PGMPFDLMVFVTNPDGSPAYR	0.999833		0.795035	-1.25781	Down	0.135147	-1	17.08	1.57067	0.0919595	5	21.4833	5.97643	0.278189	6
1.08872	921.493	529.74	2	1841.98	P01024	116594	Complement C3 precursor [Contains: C3a anaphylatoxin]	VHQYFNVELIQPGAVK	0.991523		0.859217	-1.16385	Down	0.140747	0	136.1	21.5636	0.158439	10	158.4	39.6602	0.25038	10
1.08629	864.421	680.29	3	2591.25	P01024	116594	Complement C3 precursor [Contains: C3a anaphylatoxin]	MIGMTPTVIAVHYLDETEQWEK	0.838461		0.838475	-1.19264	Down	0.148964	0	36.96	8.31908	0.225083	10	44.08	12.2898	0.278807	10
1.05561	606.842	300.28	2	1212.68	P01024	116594	Complement C3 precursor [Contains: C3a anaphylatoxin]	VTIKPAPETEK	0.960032		0.91829	-1.08898	Down	0.154063	0	216.9	27.323	0.12597	10	236.2	30.5607	0.129385	10
1.07687	753.368	786.3	3	2258.09	P01024	116594	Complement C3 precursor [Contains: C3a anaphylatoxin]	VQLSNDFDEYIMAIEQTIK	0.818449	Deamidation(Q2)	0.849028	-1.17782	Down	0.166143	1	18.9333	2.68095	0.1416	9	22.3	5.82924	0.261401	8
1.07844	771.029	726.01	3	2311.07	P01024	116594	Complement C3 precursor [Contains: C3a anaphylatoxin]	PGMPFDLMVFVTNPDGSPAYR	0.999833		0.853043	-1.17227	Down	0.173947	0	172.4	23.8942	0.138598	10	202.1	60.3332	0.298532	10
1.00761	362.189	395.21	3	1084.55	P01024	116594	Complement C3 precursor [Contains: C3a anaphylatoxin]	GYTQQLAFR	0.997155	Deamidation(Q4)	1.27293	1.27293	Up	0.174237	-2	291.5	108.725	0.372985	8	229	59.716	0.260769	10
1.09317	1076.11	807.97	2	2151.21	P01024	116594	Complement C3 precursor [Contains: C3a anaphylatoxin]	QLYNVEATSYALLALLQLK	1		0.78441	-1.27484	Down	0.190559	0	48.1	11.4689	0.238439	10	61.32	27.8595	0.454329	10
1.02228	436.258	382.38	2	871.509	P01024	116594	Complement C3 precursor [Contains: C3a anaphylatoxin]	QGALELIK	0.998769		1.21509	1.21509	Up	0.191128	3	25.2333	4.20745	0.166742	6	20.7667	4.00541	0.192877	3
1.04795	566.53	632.36	4	2263.1	P01024	116594	Complement C3 precursor [Contains: C3a anaphylatoxin]	SLYVSATVILHSGSDMVQAER	0.993463		1.1297	1.1297	Up	0.200405	-1	19.8667	3.45987	0.174154	6	17.5857	2.19881	0.125034	7
1.00755	361.859	415.59	3	1083.56	P01024	116594	Complement C3 precursor [Contains: C3a anaphylatoxin]	GYTQQLAFR	1		0.934724	-1.06983	Down	0.200568	0	118.71	12.9476	0.109069	10	127	14.8698	0.117085	10
1.07552	740.389	556.99	2	1479.77	P01024	116594	Complement C3 precursor [Contains: C3a anaphylatoxin]	AFVIFGIQDGEQR	0.987365		0.906537	-1.1031	Down	0.202712	-1	17.3667	1.22909	0.070773	6	19.1571	3.14635	0.164239	7
1.0464	557.961	615.6	3	1671.87	P01024	116594	Complement C3 precursor [Contains: C3a anaphylatoxin]	SYTVAIAGYALAQMGR	0.995631		1.18346	1.18346	Up	0.205468	1	26.47	10.4177	0.393567	10	22.3667	11.4185	0.510515	9
1.00392	334.856	355.25	3	1002.55	P01024	116594	Complement C3 precursor [Contains: C3a anaphylatoxin]	TGLQEVEVK	0.99995		0.937056	-1.06717	Down	0.205959	0	19.8	1.90263	0.0960924	10	21.13	2.5669	0.121482	10
1.08409	833.481	375.95	1	833.481	P01024	116594	Complement C3 precursor [Contains: C3a anaphylatoxin]	LPYSVVR	0.999894		0.932543	-1.07234	Down	0.206257	0	17.05	2.03445	0.119323	6	18.2833	0.630608	0.0344909	6
1.09286	1063.48	298.04	1	1063.48	P01024	116594	Complement C3 precursor [Contains: C3a anaphylatoxin]	ADIGCTPGSGK	0.999644		0.894321	-1.11817	Down	0.214209	1	23.62	3.72225	0.157589	10	26.4111	5.38132	0.203752	9
1.05075	581.275	286.68	2	1161.54	P01024	116594	Complement C3 precursor [Contains: C3a anaphylatoxin]	QVPDTESETR	0.990389		1.05784	1.05784	Up	0.226301	0	61.27	13.2894	0.216899	10	57.92	18.2239	0.314639	10
1.09298	1067.59	910.77	2	2134.17	P01024	116594	Complement C3 precursor [Contains: C3a anaphylatoxin]	QLYNVEATSYALLALLQLK	0.999659	Pyro-glu(N-term)	0.79905	-1.25149	Down	0.229211	0	42.07	10.5354	0.250427	10	52.65	24.2501	0.460591	10
1.02854	468.756	576.18	4	1872	P01024	116594	Complement C3 precursor [Contains: C3a anaphylatoxin]	TELRPGETLNVNFLLR	0.999976		0.904819	-1.10519	Down	0.230784	1	37.8667	7.32939	0.193558	9	41.85	5.79039	0.13836	8
1.09201	1025.49	423.48	1	1025.49	P01024	116594	Complement C3 precursor [Contains: C3a anaphylatoxin]	FISLGEACK	0.9992		0.903679	-1.10659	Down	0.235416	0	40.53	6.61884	0.163307	10	44.85	8.90621	0.198578	10
1.07214	712.066	910.81	3	2134.18	P01024	116594	Complement C3 precursor [Contains: C3a anaphylatoxin]	QLYNVEATSYALLALLQLK	0.999659	Pyro-glu(N-term)	0.819368	-1.22045	Down	0.250406	0	65.91	14.5308	0.220464	10	80.44	35.1575	0.437065	10
1.05379	596.654	545.41	3	1787.95	P01024	116594	Complement C3 precursor [Contains: C3a anaphylatoxin]	SGIPIVTSPYQIHFTK	0.988232		0.87085	-1.1483	Down	0.250584	0	380.3	127.126	0.334279	10	436.7	78.1182	0.178883	10
1.01236	389.897	415.43	3	1167.67	P01024	116594	Complement C3 precursor [Contains: C3a anaphylatoxin]	NVELIQPGAVK	0.999544		1.13089	1.13089	Up	0.253797	0	24	5.31766	0.221569	9	21.2222	4.60483	0.216981	9
1.05874	625.011	555.64	3	1873.02	P01024	116594	Complement C3 precursor [Contains: C3a anaphylatoxin]	TELRPGETLNVNFLLR	0.999976	Deamidation(N10)	0.930605	-1.07457	Down	0.258082	0	20.92	3.07925	0.147192	10	22.48	2.89052	0.128582	10
1.04845	568.918	604.7	3	1704.74	P01024	116594	Complement C3 precursor [Contains: C3a anaphylatoxin]	VFLDCCNYITELR	0.965513		0.931224	-1.07385	Down	0.259737	0	456.3	50.7785	0.111283	10	490	75.6938	0.154477	10
1.06951	695.35	311.93	2	1389.69	P01024	116594	Complement C3 precursor [Contains: C3a anaphylatoxin]	KQELSEAEQATR	0.994223		0.923399	-1.08296	Down	0.272293	0	154.3	27.1909	0.176221	10	167.1	23.1538	0.138563	10
1.08308	821.38	545.91	2	1641.75	P01024	116594	Complement C3 precursor [Contains: C3a anaphylatoxin]	AGDFLEANYMNLQR	0.999304		0.882797	-1.13276	Down	0.273036	0	222.2	48.1313	0.216613	10	251.7	50.5372	0.200784	10
1.09334	1083.56	415.66	1	1083.56	P01024	116594	Complement C3 precursor [Contains: C3a anaphylatoxin]	GYTQQLAFR	1		0.903464	-1.10685	Down	0.277318	0	35.47	6.12791	0.172763	10	39.26	8.72241	0.22217	10
1.08856	917.111	709.33	3	2749.32	P01024	116594	Complement C3 precursor [Contains: C3a anaphylatoxin]	YFKPGMPFDLMVFVTNPDGSPAYR	0.924346		0.821896	-1.2167	Down	0.278117	0	31.38	14.7727	0.470768	10	38.18	12.276	0.321529	10
1.08927	932.471	365.65	1	932.471	P01024	116594	Complement C3 precursor [Contains: C3a anaphylatoxin]	QALAQYQK	0.997652	Pyro-glu(N-term)	0.800199	-1.24969	Down	0.284084	3	34.5	9.71974	0.281732	10	43.1143	18.1854	0.421795	7
1.08721	887.464	492.64	2	1773.92	P01024	116594	Complement C3 precursor [Contains: C3a anaphylatoxin]	STVGNSNNYLHLSVLR	1		0.919206	-1.0879	Down	0.285071	-1	74.7222	10.4146	0.139378	9	81.29	15.232	0.187379	10
1.09337	1084.52	571.55	3	3251.55	P01024	116594	Complement C3 precursor [Contains: C3a anaphylatoxin]	LESEETMVLEAHDAQGDVPVTVTVHDFPGK	0.926426	Deamidation(Q15)	0.934182	-1.07046	Down	0.290769	0	43.29	5.323	0.122961	10	46.34	7.05915	0.152334	10
1.02818	466.749	377.78	2	932.49	P01024	116594	Complement C3 precursor [Contains: C3a anaphylatoxin]	QALAQYQK	0.997652	Pyro-glu(N-term)	1.1297	1.1297	Up	0.292449	1	48.64	9.88087	0.203143	10	43.0556	12.1823	0.282943	9
1.08686	878.516	501.89	1	878.516	P01024	116594	Complement C3 precursor [Contains: C3a anaphylatoxin]	LMNIFLK	0.999949		0.905469	-1.1044	Down	0.294448	0	19.1571	4.05498	0.211669	7	21.1571	2.53959	0.120035	7
1.0533	594.286	464.98	2	1187.56	P01024	116594	Complement C3 precursor [Contains: C3a anaphylatoxin]	QLYNVEATSY	0.901158		1.1275	1.1275	Up	0.299745	0	69.77	18.0108	0.258145	10	61.88	14.848	0.239948	10
1.02968	473.522	437.81	4	1891.07	P01024	116594	Complement C3 precursor [Contains: C3a anaphylatoxin]	LSINTHPSQKPLSITVR	0.999472		0.842268	-1.18727	Down	0.301858	0	179.74	87.0287	0.484192	10	213.4	47.7917	0.223954	10
1.06285	647.671	582.8	3	1941	P01024	116594	Complement C3 precursor [Contains: C3a anaphylatoxin]	SSDFWGEKPNLSYIIGK	0.987254		0.926949	-1.07881	Down	0.308951	0	77.15	10.5701	0.137007	10	83.23	14.9438	0.179548	10
1.01127	383.552	354.72	3	1148.64	P01024	116594	Complement C3 precursor [Contains: C3a anaphylatoxin]	HQQTVTIPPK	1		0.926561	-1.07926	Down	0.309974	1	132.91	19.454	0.14637	10	143.444	23.7913	0.165858	9
1.07287	717.73	808.03	3	2151.17	P01024	116594	Complement C3 precursor [Contains: C3a anaphylatoxin]	QLYNVEATSYALLALLQLK	1		0.920833	-1.08597	Down	0.318941	0	353.6	48.0814	0.135977	10	384	79.8457	0.207931	10
1.0022	320.522	411.92	3	959.55	P01024	116594	Complement C3 precursor [Contains: C3a anaphylatoxin]	GLEVTITAR	0.999999		0.92271	-1.08376	Down	0.327884	2	21.28	2.98879	0.140451	10	23.0625	3.09605	0.134246	8
1.0936	1099.57	523.77	2	2198.12	P01024	116594	Complement C3 precursor [Contains: C3a anaphylatoxin]	VPVAVQGEDTVQSLTQGDGVAK	1		0.920223	-1.08669	Down	0.329844	0	148.8	22.4737	0.151033	10	161.7	33.7673	0.208827	10
1.02416	445.917	560.3	3	1335.73	P01024	116594	Complement C3 precursor [Contains: C3a anaphylatoxin]	APSTWLTAYVVK	1		1.12327	1.12327	Up	0.333345	-4	26.1833	6.03205	0.230378	6	23.31	4.13265	0.177291	10
1.04364	542.784	395.83	2	1084.56	P01024	116594	Complement C3 precursor [Contains: C3a anaphylatoxin]	GYTQQLAFR	0.997155	Deamidation(Q4)	1.18693	1.18693	Up	0.334977	0	82.48	36.7259	0.445271	10	69.49	18.3472	0.264026	10
1.03554	504.613	530.81	3	1511.82	P01024	116594	Complement C3 precursor [Contains: C3a anaphylatoxin]	LVAYYTLIGASGQR	0.998179		0.84117	-1.18882	Down	0.336443	0	50.4889	20.3476	0.403011	9	60.0222	20.4666	0.340984	9
1.0872	887.459	285.63	1	887.459	P01024	116594	Complement C3 precursor [Contains: C3a anaphylatoxin]	NEQVEIR	0.999994		0.896625	-1.11529	Down	0.350444	0	37.73	8.40635	0.222803	10	42.08	11.584	0.275285	10
1.06108	637.687	689.77	3	1911.05	P01024	116594	Complement C3 precursor [Contains: C3a anaphylatoxin]	VVLVSLQSGYLFIQTDK	0.982829	Deamidation(Q14)	0.92002	-1.08693	Down	0.351792	-1	18.75	1.3626	0.0726718	4	20.38	3.24992	0.159466	5
1.08784	901.46	529.83	2	1801.91	P01024	116594	Complement C3 precursor [Contains: C3a anaphylatoxin]	VELLHNPAFCSLATTK	0.999925		0.952351	-1.05003	Down	0.352133	0	149.9	16.333	0.108959	10	157.4	18.6857	0.118715	10
1.09351	1092.63	497.69	1	1092.63	P01024	116594	Complement C3 precursor [Contains: C3a anaphylatoxin]	NTLIIYLDK	0.994064		0.877503	-1.1396	Down	0.355428	0	56.09	12.412	0.221288	10	63.92	22.7359	0.355693	10
1.03416	497.253	516.34	3	1489.74	P01024	116594	Complement C3 precursor [Contains: C3a anaphylatoxin]	TELRPGETLNVNF	0.999952		1.07008	1.07008	Up	0.358607	0	17.05	1.31871	0.0773438	6	15.9333	2.47036	0.155043	6
1.08928	932.479	377.96	1	932.479	P01024	116594	Complement C3 precursor [Contains: C3a anaphylatoxin]	QALAQYQK	0.997652	Pyro-glu(N-term)	1.03596	1.03596	Up	0.36035	1	23.0889	4.13505	0.179092	9	22.2875	3.31337	0.148665	8
1.0934	1085.49	384.97	1	1085.49	P01024	116594	Complement C3 precursor [Contains: C3a anaphylatoxin]	AELQCPQPAA	0.97655		0.895161	-1.11712	Down	0.373964	0	71.04	14.4936	0.20402	10	79.36	24.7505	0.311877	10
1.09139	1000.58	418.04	1	1000.58	P01024	116594	Complement C3 precursor [Contains: C3a anaphylatoxin]	YLHLSVLR	0.998366		1.10697	1.10697	Up	0.378067	1	37.76	10.3799	0.274892	10	34.1111	6.98059	0.204643	9
1.00988	376.225	462.7	3	1126.66	P01024	116594	Complement C3 precursor [Contains: C3a anaphylatoxin]	VLLDGVQNLR	1		0.931552	-1.07348	Down	0.38363	0	135.075	55.1618	0.408379	4	145	41.6253	0.287071	4
1.01307	393.85	426.45	3	1179.54	P01024	116594	Complement C3 precursor [Contains: C3a anaphylatoxin]	TGFAPDTDDLK	0.999985		1.10255	1.10255	Up	0.384315	0	39.35	8.47719	0.215431	10	35.69	8.28069	0.232017	10
1.0495	574.815	358.65	2	1148.62	P01024	116594	Complement C3 precursor [Contains: C3a anaphylatoxin]	HQQTVTIPPK	1		0.902468	-1.10807	Down	0.387273	0	170.667	39.2651	0.230069	9	189.111	48.2194	0.254979	9
1.0031	328.227	590.72	3	982.667	P01024	116594	Complement C3 precursor [Contains: C3a anaphylatoxin]	ALLALLQLK	0.999817		1.05792	1.05792	Up	0.393171	-1	17.6143	2.3448	0.133119	7	16.65	1.77281	0.106475	8
1.06058	634.61	674.03	4	2535.42	P01024	116594	Complement C3 precursor [Contains: C3a anaphylatoxin]	SYTVAIAGYALAQMGRLKGPLLNK	0.846011		1.17979	1.17979	Up	0.396951	-1	34.1667	13.7863	0.403502	9	28.96	12.1139	0.418298	10
1.04461	547.926	545.85	3	1641.76	P01024	116594	Complement C3 precursor [Contains: C3a anaphylatoxin]	AGDFLEANYMNLQR	0.999304		0.914081	-1.09399	Down	0.405326	0	191.5	35.9112	0.187526	10	209.5	30.9345	0.147659	10
1.02736	462.71	468.09	2	924.413	P01024	116594	Complement C3 precursor [Contains: C3a anaphylatoxin]	MVVFGCPN	0.927963		0.82676	-1.20954	Down	0.411212	-1	27.25	4.04846	0.148567	4	32.96	13.473	0.40877	5
1.09144	1002.54	355.23	1	1002.54	P01024	116594	Complement C3 precursor [Contains: C3a anaphylatoxin]	TGLQEVEVK	0.99995		0.917564	-1.08984	Down	0.422034	0	49.42	8.41081	0.17019	10	53.86	14.7565	0.273979	10
1.09296	1065.57	375.64	1	1065.57	P01024	116594	Complement C3 precursor [Contains: C3a anaphylatoxin]	YTLIGASGQR	0.913516		0.938596	-1.06542	Down	0.424736	0	26.1556	3.64215	0.13925	9	27.8667	5.07888	0.182256	9
1.06679	673.345	503.49	2	1345.68	P01024	116594	Complement C3 precursor [Contains: C3a anaphylatoxin]	EVVADSVWVDVK	1		0.93609	-1.06827	Down	0.42665	0	448.2	70.6726	0.157681	10	478.8	95.417	0.199284	10
1.08487	842.538	362.77	1	842.538	P01024	116594	Complement C3 precursor [Contains: C3a anaphylatoxin]	VVLVAVDK	0.999983		0.919907	-1.08707	Down	0.427166	0	55.36	10.2262	0.184723	10	60.18	15.6462	0.25999	10
1.06002	631.298	336.81	2	1261.59	P01024	116594	Complement C3 precursor [Contains: C3a anaphylatoxin]	QELSEAEQATR	0.999912		0.950129	-1.05249	Down	0.450309	0	367.7	52.6182	0.143101	10	387	59.0141	0.152491	10
1.01282	392.689	454.22	2	784.37	P01024	116594	Complement C3 precursor [Contains: C3a anaphylatoxin]	DMALTAF	0.9973	Oxidation(M2)	0.84096	-1.18912	Down	0.470949	-4	37.675	14.4931	0.384687	4	44.8	16.71	0.37299	8
1.09396	1129.05	772.79	2	2257.09	P01024	116594	Complement C3 precursor [Contains: C3a anaphylatoxin]	VQLSNDFDEYIMAIEQTIK	1		0.792411	-1.26197	Down	0.472342	0	177.5	34.2937	0.193204	10	224	92.5443	0.413144	10
1.08753	894.488	545.4	2	1787.97	P01024	116594	Complement C3 precursor [Contains: C3a anaphylatoxin]	SGIPIVTSPYQIHFTK	0.988232		0.885848	-1.12886	Down	0.472676	0	41.75	13.62	0.326228	10	47.13	8.21679	0.174343	10
1.06603	668.371	561.01	2	1335.74	P01024	116594	Complement C3 precursor [Contains: C3a anaphylatoxin]	APSTWLTAYVVK	1		0.890481	-1.12299	Down	0.475758	5	118.078	43.0847	0.364884	9	132.6	26.5174	0.199981	4
1.08913	930.463	513.96	2	1859.92	P01024	116594	Complement C3 precursor [Contains: C3a anaphylatoxin]	VIAVHYLDETEQWEK	0.996936		0.922035	-1.08456	Down	0.478284	0	42.22	9.52585	0.225624	10	45.79	12.3147	0.268939	10
1.05724	616.88	687.34	2	1232.75	P01024	116594	Complement C3 precursor [Contains: C3a anaphylatoxin]	SYALLALLQLK	0.973291		0.943784	-1.05956	Down	0.481626	-1	20.9625	3.28022	0.15648	8	22.2111	3.85209	0.173431	9
1.07709	756.413	530.86	2	1511.82	P01024	116594	Complement C3 precursor [Contains: C3a anaphylatoxin]	LVAYYTLIGASGQR	0.998179		0.841369	-1.18854	Down	0.486876	0	36.0667	15.8122	0.438417	6	42.8667	16.7975	0.391854	6
1.02482	449.235	503.87	3	1345.69	P01024	116594	Complement C3 precursor [Contains: C3a anaphylatoxin]	EVVADSVWVDVK	1		0.868881	-1.15091	Down	0.48775	1	128.16	40.6267	0.317	5	147.5	38.1794	0.258843	4
1.08175	805.485	389.21	1	805.485	P01024	116594	Complement C3 precursor [Contains: C3a anaphylatoxin]	TFISPIK	0.971607		0.954087	-1.04812	Down	0.488842	0	85.2	11.8792	0.139427	10	89.3	13.9704	0.156444	10
1.09314	1074.05	565.74	2	2147.08	P01024	116594	Complement C3 precursor [Contains: C3a anaphylatoxin]	DAPDHQELNLDVSLQLPSR	1		0.923198	-1.08319	Down	0.49063	0	29.21	6.92731	0.237156	10	31.64	8.43053	0.266452	10
1.05529	604.797	483.19	2	1208.59	P01024	116594	Complement C3 precursor [Contains: C3a anaphylatoxin]	YYTYLIMNK	0.972715		0.946592	-1.05642	Down	0.491325	0	352.7	70.7987	0.200733	10	372.6	54.6772	0.146745	10
1.08534	849.765	572.05	3	2547.28	P01024	116594	Complement C3 precursor [Contains: C3a anaphylatoxin]	QKPDGVFQEDAPVIHQEMIGGLR	1	Pyro-glu(N-term)	0.964399	-1.03692	Down	0.495317	0	121.9	17.5844	0.144253	10	126.4	13.8179	0.109319	10
1.09408	1139.54	442.91	1	1139.54	P01024	116594	Complement C3 precursor [Contains: C3a anaphylatoxin]	FYYIYNEK	0.999517		0.942037	-1.06153	Down	0.502958	0	34.78	4.74899	0.136544	10	36.92	8.62088	0.233502	10
1.06475	658.362	466.23	2	1315.72	P01024	116594	Complement C3 precursor [Contains: C3a anaphylatoxin]	SNNYLHLSVLR	0.90312		1.07325	1.07325	Up	0.511435	0	33.7	8.55245	0.253782	10	31.4	6.66767	0.212346	10
1.07593	744.407	556.02	2	1487.81	P01024	116594	Complement C3 precursor [Contains: C3a anaphylatoxin]	LIAIDSQVLCGAVK	0.999256		1.10182	1.10182	Up	0.515906	-2	191.188	57.275	0.299575	8	173.52	54.2578	0.312689	10
1.06841	686.886	579.94	2	1372.77	P01024	116594	Complement C3 precursor [Contains: C3a anaphylatoxin]	PGETLNVNFLLR	1		1.0755	1.0755	Up	0.518212	0	33.62	9.02993	0.268588	10	31.26	6.80477	0.217683	10
1.01392	397.24	386.25	2	793.472	P01024	116594	Complement C3 precursor [Contains: C3a anaphylatoxin]	LSYIIGK	0.930404		0.812087	-1.2314	Down	0.520523	0	62.62	9.41769	0.150394	10	77.11	43.1132	0.559113	10
1.05788	620.636	513.89	3	1859.89	P01024	116594	Complement C3 precursor [Contains: C3a anaphylatoxin]	VIAVHYLDETEQWEK	0.996936		0.937665	-1.06648	Down	0.529655	0	427.2	87.6785	0.20524	10	455.6	109.142	0.239557	10
1.01877	421.206	336.79	3	1261.6	P01024	116594	Complement C3 precursor [Contains: C3a anaphylatoxin]	QELSEAEQATR	0.999912		0.965826	-1.03538	Down	0.540699	0	105.7	13.1676	0.124576	10	109.44	13.6478	0.124706	10
1.08773	898.481	367.38	1	898.481	P01024	116594	Complement C3 precursor [Contains: C3a anaphylatoxin]	AVLYNYR	0.996723		0.953646	-1.04861	Down	0.553464	0	35.18	5.44932	0.154898	10	36.89	7.09154	0.192235	10
1.02086	430.539	301.34	3	1289.6	P01024	116594	Complement C3 precursor [Contains: C3a anaphylatoxin]	SGSDEVQVGQQR	1		1.03095	1.03095	Up	0.55373	0	256.5	24.7981	0.0966786	10	248.8	31.7728	0.127704	10
1.07323	720.366	574.25	3	2159.08	P01024	116594	Complement C3 precursor [Contains: C3a anaphylatoxin]	TPTVIAVHYLDETEQWEK	0.815859		0.990956	-1.00913	Down	0.559545	2	19.175	1.96523	0.102489	8	19.35	3.37565	0.174452	6
1.05182	586.75	364.61	2	1172.49	P01024	116594	Complement C3 precursor [Contains: C3a anaphylatoxin]	YNLEESCTR	0.893713		1.08082	1.08082	Up	0.563562	0	110.19	35.4982	0.322154	10	101.95	26.3581	0.25854	10
1.02591	454.247	321.75	2	907.485	P01024	116594	Complement C3 precursor [Contains: C3a anaphylatoxin]	FGTQVVEK	0.999412		1.06461	1.06461	Up	0.564683	1	117.4	20.1817	0.171905	5	110.275	15.1691	0.137557	4
1.0204	428.558	564.96	3	1283.66	P01024	116594	Complement C3 precursor [Contains: C3a anaphylatoxin]	SITTDFIPSFR	0.999996		0.973066	-1.02768	Down	0.569125	0	198.7	23.991	0.12074	10	204.2	17.9183	0.0877489	10
1.05289	591.969	492.63	3	1773.89	P01024	116594	Complement C3 precursor [Contains: C3a anaphylatoxin]	STVGNSNNYLHLSVLR	1		0.969249	-1.03173	Down	0.580224	-2	534.25	54.4157	0.101854	8	551.2	72.8877	0.132235	10
1.07931	779.905	609.13	2	1558.8	P01024	116594	Complement C3 precursor [Contains: C3a anaphylatoxin]	SGIPIVTSPYQIHF	0.90839		0.967586	-1.0335	Down	0.58733	0	361.2	44.8424	0.124149	10	373.3	52.7174	0.14122	10
1.0643	655.8	442.62	2	1310.59	P01024	116594	Complement C3 precursor [Contains: C3a anaphylatoxin]	MTGFAPDTDDLK	0.984607		1.05455	1.05455	Up	0.589012	0	203	47.7563	0.235253	10	192.5	36.7975	0.191156	10
1.01394	397.545	565.69	3	1190.62	P01024	116594	Complement C3 precursor [Contains: C3a anaphylatoxin]	DFDFVPPVVR	0.999909		0.974962	-1.02568	Down	0.589425	0	190.8	19.2689	0.10099	10	195.7	20.5861	0.105192	10
1.09401	1129.55	768.5	2	2258.1	P01024	116594	Complement C3 precursor [Contains: C3a anaphylatoxin]	VQLSNDFDEYIMAIEQTIK	0.818449	Deamidation(Q2)	0.928819	-1.07664	Down	0.597572	-2	21.4	2.8931	0.135191	3	23.04	5.41923	0.235209	5
1.04371	543.242	385.04	2	1085.48	P01024	116594	Complement C3 precursor [Contains: C3a anaphylatoxin]	AELQCPQPAA	0.97655		0.97626	-1.02432	Down	0.612617	0	435.9	46.4195	0.106491	10	446.5	45.5711	0.102063	10
1.09059	970.989	583.31	2	1940.97	P01024	116594	Complement C3 precursor [Contains: C3a anaphylatoxin]	SSDFWGEKPNLSYIIGK	0.987254		1.04932	1.04932	Up	0.616525	0	15.425	2.44182	0.158303	4	14.7	1.11654	0.0759553	4
1.06466	657.885	517.04	2	1314.76	P01024	116594	Complement C3 precursor [Contains: C3a anaphylatoxin]	FNVELIQPGAVK	0.925963		1.20816	1.20816	Up	0.617075	-4	44.4	10.8894	0.245258	2	36.75	5.29632	0.144118	6
1.02456	447.761	445.12	2	894.515	P01024	116594	Complement C3 precursor [Contains: C3a anaphylatoxin]	LMNIFLK	0.999992	Oxidation(M2)	0.848807	-1.17812	Down	0.617075	-1	63.8667	20.4318	0.319913	6	75.2429	26.9385	0.358021	7
1.04614	556.912	479.74	3	1668.72	P01024	116594	Complement C3 precursor [Contains: C3a anaphylatoxin]	VYAYYNLEESCTR	0.999849		0.959031	-1.04272	Down	0.619911	1	120.71	19.032	0.157668	10	125.867	24.6416	0.195776	9
1.00384	334.203	432.83	3	1000.59	P01024	116594	Complement C3 precursor [Contains: C3a anaphylatoxin]	VLISLQEAK	0.999986		0.954797	-1.04734	Down	0.629292	1	28.75	5.91631	0.205785	10	30.1111	6.11871	0.203204	9
1.09325	1079.04	605.47	2	2157.07	P01024	116594	Complement C3 precursor [Contains: C3a anaphylatoxin]	ILLQGTPVAQMTEDAVDAER	1		0.971211	-1.02964	Down	0.631756	0	178.8	20.4277	0.114249	10	184.1	27.586	0.149843	10
1.02188	434.529	427.26	3	1301.57	P01024	116594	Complement C3 precursor [Contains: C3a anaphylatoxin]	ACEPGVDYVYK	0.999953		0.976564	-1.024	Down	0.636137	0	71.67	7.53614	0.105151	10	73.39	8.41961	0.114724	10
1.0284	467.945	575.23	3	1401.82	P01024	116594	Complement C3 precursor [Contains: C3a anaphylatoxin]	SSLSVPYVIVPLK	0.997678		0.97377	-1.02694	Down	0.641859	0	237.6	33.0125	0.138941	10	244	27.1702	0.111353	10
1.08557	851.92	671.75	2	1702.83	P01024	116594	Complement C3 precursor [Contains: C3a anaphylatoxin]	SWDIPELVNMGQWK	0.999998		0.963944	-1.0374	Down	0.647042	0	77.53	11.1344	0.143615	10	80.43	16.1922	0.20132	10
1.0426	537.524	565.6	4	2147.07	P01024	116594	Complement C3 precursor [Contains: C3a anaphylatoxin]	DAPDHQELNLDVSLQLPSR	1		0.954555	-1.04761	Down	0.652888	0	44.95	8.50428	0.189194	10	47.09	12.074	0.256402	10
1.08648	868.672	502.21	3	2604	P01024	116594	Complement C3 precursor [Contains: C3a anaphylatoxin]	DTWVEHWPEEDECQDEENQK	0.930129		0.954432	-1.04774	Down	0.660574	0	268.1	60.3443	0.225081	10	280.9	67.6305	0.240763	10
1.06106	637.582	571.86	4	2547.31	P01024	116594	Complement C3 precursor [Contains: C3a anaphylatoxin]	QKPDGVFQEDAPVIHQEMIGGLR	1	Pyro-glu(N-term)	0.966368	-1.0348	Down	0.662586	0	17.24	2.34798	0.136194	5	17.84	1.79248	0.100476	5
1.08824	908.945	573.22	2	1816.88	P01024	116594	Complement C3 precursor [Contains: C3a anaphylatoxin]	SNLDEDIIAEENIVSR	0.999715		0.974066	-1.02662	Down	0.665764	0	255.4	29.4927	0.115477	10	262.2	39.0094	0.148777	10
1.07124	706.374	514.93	2	1411.74	P01024	116594	Complement C3 precursor [Contains: C3a anaphylatoxin]	SGIPIVTSPYQIH	0.999979		0.971886	-1.02893	Down	0.679646	0	42.52	7.29076	0.171466	10	43.75	5.7058	0.130418	10
1.06873	689.993	481.41	3	2067.96	P01024	116594	Complement C3 precursor [Contains: C3a anaphylatoxin]	QKPDGVFQEDAPVIHQEM	0.998446		1.04981	1.04981	Up	0.680981	0	250.8	71.4202	0.28477	10	238.9	54.6879	0.228915	10
1.08255	813.399	571.76	4	3250.57	P01024	116594	Complement C3 precursor [Contains: C3a anaphylatoxin]	LESEETMVLEAHDAQGDVPVTVTVHDFPGK	1		0.96036	-1.04128	Down	0.689249	0	159.9	28.9308	0.18093	10	166.5	42.3012	0.254061	10
1.09367	1107.51	471.91	2	2214.01	P01024	116594	Complement C3 precursor [Contains: C3a anaphylatoxin]	EDIPPADLSDQVPDTESETR	1		0.968149	-1.0329	Down	0.692118	0	33.74	5.95841	0.176598	10	34.85	6.36959	0.182772	10
1.05113	583.004	744.16	3	1747	P01024	116594	Complement C3 precursor [Contains: C3a anaphylatoxin]	NVEATSYALLALLQLK	0.933005		0.962164	-1.03932	Down	0.693567	-1	21.05	2.1935	0.104204	8	21.8778	5.67357	0.25933	9
1.02573	453.242	393.77	2	905.476	P01024	116594	Complement C3 precursor [Contains: C3a anaphylatoxin]	ILEICTR	0.999954		1.05096	1.05096	Up	0.696865	0	228.9	67.6551	0.295566	10	217.8	57.2593	0.262898	10
1.07269	716.361	565.81	3	2147.07	P01024	116594	Complement C3 precursor [Contains: C3a anaphylatoxin]	DAPDHQELNLDVSLQLPSR	1		0.959334	-1.04239	Down	0.70553	0	195.8	43.3585	0.221443	10	204.1	52.8025	0.258709	10
1.02172	434.18	401.8	3	1300.52	P01024	116594	Complement C3 precursor [Contains: C3a anaphylatoxin]	CAEENCFIQK	0.998675		1.0198	1.0198	Up	0.705787	0	91.18	9.3464	0.102505	10	89.41	11.1966	0.125227	10
1.06006	631.323	439.31	2	1261.64	P01024	116594	Complement C3 precursor [Contains: C3a anaphylatoxin]	VIFGIQDGEQR	0.999996		0.970332	-1.03058	Down	0.714675	0	500.4	100.946	0.20173	10	515.7	82.2112	0.159417	10
1.02292	439.242	466.2	3	1315.71	P01024	116594	Complement C3 precursor [Contains: C3a anaphylatoxin]	SNNYLHLSVLR	0.90312		1.03716	1.03716	Up	0.717528	0	187	44.6144	0.23858	10	180.3	36.4571	0.202203	10
1.09228	1034.5	481.37	2	2068	P01024	116594	Complement C3 precursor [Contains: C3a anaphylatoxin]	QKPDGVFQEDAPVIHQEM	0.998446		1.03735	1.03735	Up	0.718042	0	24.6889	4.71817	0.191105	9	23.8	5.50818	0.231436	9
1.08421	834.855	479.8	2	1668.7	P01024	116594	Complement C3 precursor [Contains: C3a anaphylatoxin]	VYAYYNLEESCTR	0.999849		0.970638	-1.03025	Down	0.719135	0	171.9	28.7071	0.166999	10	177.1	34.6393	0.195591	10
1.04363	542.771	427.34	2	1084.53	P01024	116594	Complement C3 precursor [Contains: C3a anaphylatoxin]	GYTQQLAFR	0.997155	Deamidation(Q4)	1.05614	1.05614	Up	0.73011	0	89.92	38.0682	0.423356	10	85.14	19.8191	0.232782	10
1.02455	447.746	545.32	4	1787.96	P01024	116594	Complement C3 precursor [Contains: C3a anaphylatoxin]	SGIPIVTSPYQIHFTK	0.988232		0.960103	-1.04155	Down	0.734709	-2	25.0875	7.57598	0.301982	8	26.13	4.2382	0.162197	10
1.05139	584.342	415.43	2	1167.68	P01024	116594	Complement C3 precursor [Contains: C3a anaphylatoxin]	NVELIQPGAVK	0.999544		1.04081	1.04081	Up	0.734831	0	114.5	32.9845	0.288074	10	110.01	24.7282	0.224782	10
1.08655	871.524	400.04	1	871.524	P01024	116594	Complement C3 precursor [Contains: C3a anaphylatoxin]	QGALELIK	0.998769		0.972633	-1.02814	Down	0.737276	0	40.16	7.478	0.186205	10	41.29	7.35428	0.178113	10
1.08337	825.06	833.34	3	2473.16	P01024	116594	Complement C3 precursor [Contains: C3a anaphylatoxin]	GICVADPFEVTVMQDFFIDLR	0.999991		0.96451	-1.0368	Down	0.741002	0	141.59	29.05	0.20517	10	146.8	39.4794	0.268933	10
1.01401	397.867	305.68	3	1191.58	P01024	116594	Complement C3 precursor [Contains: C3a anaphylatoxin]	SDDKVTLEER	0.998999		0.924727	-1.0814	Down	0.751443	0	52.58	36.4462	0.693157	10	56.86	20.6974	0.364006	10
1.06549	663.847	509.39	2	1326.69	P01024	116594	Complement C3 precursor [Contains: C3a anaphylatoxin]	MVFQALAQYQK	0.999424		0.980421	-1.01997	Down	0.758807	0	135.2	17.9617	0.132853	10	137.9	20.6637	0.149846	10
1.06635	670.803	418.78	2	1340.6	P01024	116594	Complement C3 precursor [Contains: C3a anaphylatoxin]	YLDETEQWEK	0.999664		1.0418	1.0418	Up	0.767119	0	165.23	56.1034	0.339547	10	158.6	41.2558	0.260125	10
1.00771	362.832	391.05	3	1086.48	P01024	116594	Complement C3 precursor [Contains: C3a anaphylatoxin]	AELQCPQPAA	0.998902	Deamidation(Q4)	0.975455	-1.02516	Down	0.768278	-1	30.8	6.34008	0.205847	7	31.575	2.34627	0.074308	8
1.07595	744.636	674.96	4	2975.52	P01024	116594	Complement C3 precursor [Contains: C3a anaphylatoxin]	AEDLVGKSLYVSATVILHSGSDMVQAER	0.979181		1.05286	1.05286	Up	0.77575	1	34.4286	12.2918	0.357024	7	32.7	8.97797	0.274556	6
1.02815	466.738	365.7	2	932.469	P01024	116594	Complement C3 precursor [Contains: C3a anaphylatoxin]	QALAQYQK	0.997652	Pyro-glu(N-term)	1.04176	1.04176	Up	0.78117	0	155.9	34.9108	0.223931	10	149.65	60.4732	0.404098	10
1.06803	684.327	525.02	3	2050.97	P01024	116594	Complement C3 precursor [Contains: C3a anaphylatoxin]	QKPDGVFQEDAPVIHQEM	0.999918	Pyro-glu(N-term)	1.0291	1.0291	Up	0.79084	0	92.31	22.69	0.245802	10	89.7	20.6141	0.229811	10
1.05916	626.968	680.59	3	1878.89	P01024	116594	Complement C3 precursor [Contains: C3a anaphylatoxin]	SEFPESWLWNVEDLK	0.999976		1.02576	1.02576	Up	0.797342	0	72.46	17.0444	0.235225	10	70.64	14.022	0.198499	10
1.02915	471.256	515.08	3	1411.75	P01024	116594	Complement C3 precursor [Contains: C3a anaphylatoxin]	SGIPIVTSPYQIH	0.999979		0.988506	-1.01163	Down	0.799174	0	15.7667	1.34561	0.0853453	6	15.95	1.06536	0.066794	6
1.06851	688.082	709.08	4	2749.3	P01024	116594	Complement C3 precursor [Contains: C3a anaphylatoxin]	YFKPGMPFDLMVFVTNPDGSPAYR	0.924346		1.03032	1.03032	Up	0.8064	-2	18.975	3.02366	0.159349	4	18.4167	3.91838	0.212762	6
1.02363	442.902	509.43	3	1326.69	P01024	116594	Complement C3 precursor [Contains: C3a anaphylatoxin]	MVFQALAQYQK	0.999424		0.984573	-1.01567	Down	0.808382	0	56.8	7.62948	0.134322	10	57.69	8.5158	0.147613	10
1.03323	491.832	590.96	2	982.656	P01024	116594	Complement C3 precursor [Contains: C3a anaphylatoxin]	ALLALLQLK	0.999817		0.97764	-1.02287	Down	0.809674	0	314.8	69.8805	0.221984	10	322	61.5666	0.191201	10
1.02021	427.872	368.94	3	1281.6	P01024	116594	Complement C3 precursor [Contains: C3a anaphylatoxin]	ENEGFTVTAEGK	1		1.02166	1.02166	Up	0.816931	0	40.1	8.3252	0.207611	10	39.25	7.84903	0.199975	10
1.06738	679.354	486.63	2	1357.7	P01024	116594	Complement C3 precursor [Contains: C3a anaphylatoxin]	PIEDGSGEVVLSR	0.997984		1.5994	1.5994	Up	0.816961	-2	26.55	16.1927	0.609896	2	16.6	1.98158	0.119372	4
1.08442	836.433	615.55	2	1671.86	P01024	116594	Complement C3 precursor [Contains: C3a anaphylatoxin]	SYTVAIAGYALAQMGR	0.995631		0.963294	-1.03811	Down	0.816961	2	24.275	5.26711	0.216977	4	25.2	5.51543	0.218866	2
1.03514	502.796	464.34	2	1004.59	P01024	116594	Complement C3 precursor [Contains: C3a anaphylatoxin]	PNLSYIIGK	0.999996		1.01751	1.01751	Up	0.818856	0	58.69	10.5369	0.179534	10	57.68	8.81423	0.152813	10
1.0903	959.552	412.23	1	959.552	P01024	116594	Complement C3 precursor [Contains: C3a anaphylatoxin]	GLEVTITAR	0.999999		0.978613	-1.02185	Down	0.823419	0	33.86	8.15001	0.240697	10	34.6	6.34	0.183237	10
1.01058	380.521	442.8	3	1139.55	P01024	116594	Complement C3 precursor [Contains: C3a anaphylatoxin]	FYYIYNEK	0.999517		1.01012	1.01012	Up	0.824336	0	22.95	2.51849	0.109738	10	22.72	2.01759	0.0888023	10
1.05939	627.984	482.35	3	1881.94	P01024	116594	Complement C3 precursor [Contains: C3a anaphylatoxin]	DAQGDVPVTVTVHDFPGK	0.931343		1.02892	1.02892	Up	0.825629	0	50.88	15.2997	0.300702	10	49.45	13.224	0.267421	10
1.08729	888.484	399.65	1	888.484	P01024	116594	Complement C3 precursor [Contains: C3a anaphylatoxin]	IWDVVEK	0.983567		1.01983	1.01983	Up	0.83139	0	57.61	10.9362	0.189832	10	56.49	12.2099	0.216142	10
1.05471	601.308	547	3	1801.91	P01024	116594	Complement C3 precursor [Contains: C3a anaphylatoxin]	VELLHNPAFCSLATTK	0.999925		1.01553	1.01553	Up	0.831422	-1	18.3667	2.47763	0.134898	6	18.0857	2.09875	0.116045	7
1.06356	651.761	502.05	4	2604.02	P01024	116594	Complement C3 precursor [Contains: C3a anaphylatoxin]	DTWVEHWPEEDECQDEENQK	0.930129		0.978392	-1.02208	Down	0.834578	0	33.96	7.75202	0.228269	10	34.71	8.07416	0.232618	10
1.00383	334.197	389.62	3	1000.58	P01024	116594	Complement C3 precursor [Contains: C3a anaphylatoxin]	YLHLSVLR	0.998366		1.0228	1.0228	Up	0.836733	0	61	15.4736	0.253665	10	59.64	13.5447	0.227107	10
1.00037	303.168	300.66	3	907.49	P01024	116594	Complement C3 precursor [Contains: C3a anaphylatoxin]	FGTQVVEK	0.999412		1.0132	1.0132	Up	0.843782	0	94.44	14.8148	0.15687	10	93.21	12.5998	0.135176	10
1.02301	439.575	487.56	3	1316.71	P01024	116594	Complement C3 precursor [Contains: C3a anaphylatoxin]	SNNYLHLSVLR	0.90312	Deamidation(N2)	1.03974	1.03974	Up	0.844547	-3	31.8333	5.54106	0.174065	3	30.6167	12.3734	0.40414	6
1.01536	404.552	377.53	3	1211.64	P01024	116594	Complement C3 precursor [Contains: C3a anaphylatoxin]	KGYTQQLAFR	0.969303		1.00016	1.00016	Up	0.850051	0	183.79	129.181	0.702874	10	183.76	92.6361	0.504115	10
1.02991	474.904	412.55	3	1422.7	P01024	116594	Complement C3 precursor [Contains: C3a anaphylatoxin]	VFVTNPDGSPAYR	0.999996		1.01581	1.01581	Up	0.864859	0	152.92	29.9774	0.196033	10	150.54	31.6492	0.210238	10
1.07895	776.467	377.79	1	776.467	P01024	116594	Complement C3 precursor [Contains: C3a anaphylatoxin]	GVFVLNK	0.997474		0.989623	-1.01049	Down	0.872253	0	60.08	7.62245	0.126872	10	60.71	9.53339	0.157032	10
1.00676	355.862	375.66	3	1065.57	P01024	116594	Complement C3 precursor [Contains: C3a anaphylatoxin]	YTLIGASGQR	0.913516		1.00863	1.00863	Up	0.872842	0	45.59	5.5012	0.120667	10	45.2	5.23853	0.115897	10
1.05833	622.649	597.18	3	1865.93	P01024	116594	Complement C3 precursor [Contains: C3a anaphylatoxin]	VEGTAFVIFGIQDGEQR	1		0.98888	-1.01124	Down	0.873169	2	18.6333	2.69768	0.144777	9	18.8429	2.43985	0.129484	7
1.05116	583.283	642.57	4	2330.11	P01024	116594	Complement C3 precursor [Contains: C3a anaphylatoxin]	SEFPESWLWNVEDLKEPPK	0.998551		0.989039	-1.01108	Down	0.874442	0	23.46	3.36029	0.143235	10	23.72	3.87379	0.163313	10
1.07686	753.366	768.42	3	2258.08	P01024	116594	Complement C3 precursor [Contains: C3a anaphylatoxin]	VQLSNDFDEYIMAIEQTIK	0.818449	Deamidation(Q2)	1.02128	1.02128	Up	0.877344	3	61.8556	18.1737	0.293808	9	60.5667	13.4834	0.222621	6
1.07608	745.387	515.67	2	1489.77	P01024	116594	Complement C3 precursor [Contains: C3a anaphylatoxin]	TELRPGETLNVNF	0.999952		1.01311	1.01311	Up	0.878712	0	38.63	7.75629	0.200784	10	38.13	6.64196	0.174193	10
1.0525	590.276	408.07	2	1179.54	P01024	116594	Complement C3 precursor [Contains: C3a anaphylatoxin]	TGFAPDTDDLK	0.999985		1.01505	1.01505	Up	0.886512	0	350.7	87.4415	0.249334	10	345.5	72.4266	0.209628	10
1.05222	588.782	321.38	2	1176.56	P01024	116594	Complement C3 precursor [Contains: C3a anaphylatoxin]	VTNPDGSPAYR	0.999837		1.0117	1.0117	Up	0.900495	0	181.6	40.8825	0.225124	10	179.5	32.6675	0.181992	10
1.05795	620.983	509.62	3	1860.93	P01024	116594	Complement C3 precursor [Contains: C3a anaphylatoxin]	VIAVHYLDETEQWEK	0.840591	Deamidation(Q12)	0.946462	-1.05657	Down	0.900748	-3	25.6333	17.413	0.679312	3	27.0833	7.00669	0.258708	6
1.05841	623.285	397.3	2	1245.56	P01024	116594	Complement C3 precursor [Contains: C3a anaphylatoxin]	QELSEAEQATR	0.898971	Pyro-glu(N-term),Deamidation(Q8)	0.974246	-1.02644	Down	0.902341	1	73.5556	17.8331	0.242444	9	75.5	40.2591	0.533233	8
1.06341	650.923	571.13	5	3250.58	P01024	116594	Complement C3 precursor [Contains: C3a anaphylatoxin]	LESEETMVLEAHDAQGDVPVTVTVHDFPGK	1		1.01001	1.01001	Up	0.904067	0	50.44	7.40588	0.146826	10	49.94	10.5794	0.211841	10
1.03882	520.278	609.2	3	1558.82	P01024	116594	Complement C3 precursor [Contains: C3a anaphylatoxin]	SGIPIVTSPYQIHF	0.90839		0.994343	-1.00569	Down	0.908603	0	158.2	19.0951	0.120702	10	159.1	15.2348	0.0957563	10
1.02394	444.729	326.64	2	888.451	P01024	116594	Complement C3 precursor [Contains: C3a anaphylatoxin]	NEQVEIR	0.989137	Deamidation(N1)	0.992925	-1.00713	Down	0.911623	0	29.47	4.10042	0.139139	10	29.68	4.24154	0.142909	10
1.02237	436.734	240.56	2	872.46	P01024	116594	Complement C3 precursor [Contains: C3a anaphylatoxin]	QLANGVDR	0.997713		0.985271	-1.01495	Down	0.913866	2	34.1889	7.60238	0.222364	9	34.7	10.2077	0.294169	7
1.01878	421.224	439.43	3	1261.66	P01024	116594	Complement C3 precursor [Contains: C3a anaphylatoxin]	VIFGIQDGEQR	0.999996		1.00855	1.00855	Up	0.918196	0	114.36	22.9424	0.200616	10	113.39	18.4334	0.162566	10
1.07211	711.846	412.54	2	1422.68	P01024	116594	Complement C3 precursor [Contains: C3a anaphylatoxin]	VFVTNPDGSPAYR	0.999996		0.990445	-1.00965	Down	0.920757	0	393.9	81.0136	0.205671	10	397.7	87.3054	0.219526	10
1.03402	496.613	556.03	3	1487.82	P01024	116594	Complement C3 precursor [Contains: C3a anaphylatoxin]	LIAIDSQVLCGAVK	0.999256		1.01449	1.01449	Up	0.921332	0	79.11	26.9365	0.340494	10	77.98	23.3838	0.29987	10
1.07531	738.674	472.38	3	2214.01	P01024	116594	Complement C3 precursor [Contains: C3a anaphylatoxin]	EDIPPADLSDQVPDTESETR	1		0.993636	-1.0064	Down	0.928805	0	90.56	14.0459	0.1551	10	91.14	14.5757	0.159927	10
1.0569	615.001	534.24	3	1842.99	P01024	116594	Complement C3 precursor [Contains: C3a anaphylatoxin]	VHQYFNVELIQPGAVK	0.963504	Deamidation(Q3)	1.01082	1.01082	Up	0.932972	0	37.37	9.41984	0.25207	10	36.97	11.445	0.309576	10
1.04834	568.277	671.82	3	1702.82	P01024	116594	Complement C3 precursor [Contains: C3a anaphylatoxin]	SWDIPELVNMGQWK	0.999998		0.995764	-1.00425	Down	0.934501	0	89.32	10.0174	0.112152	10	89.7	10.3706	0.115614	10
1.05547	606.295	573.3	3	1816.87	P01024	116594	Complement C3 precursor [Contains: C3a anaphylatoxin]	SNLDEDIIAEENIVSR	0.999715		1.0043	1.0043	Up	0.942711	0	397	48.5226	0.122223	10	395.3	55.5419	0.140506	10
1.07333	721.325	475.46	2	1441.64	P01024	116594	Complement C3 precursor [Contains: C3a anaphylatoxin]	MMTGFAPDTDDLK	0.996203		1.00875	1.00875	Up	0.944829	0	92.1778	25.477	0.27639	9	91.3778	22.7174	0.24861	9
1.04379	543.752	388.14	2	1086.5	P01024	116594	Complement C3 precursor [Contains: C3a anaphylatoxin]	AELQCPQPAA	0.998902	Deamidation(Q4)	0.988523	-1.01161	Down	0.956247	1	33.7333	12.256	0.363321	9	34.125	16.0881	0.471447	8
1.06468	658.023	694.4	3	1972.05	P01024	116594	Complement C3 precursor [Contains: C3a anaphylatoxin]	SLAVNLIAIDSQVLCGAVK	0.906155		1.00368	1.00368	Up	0.958146	0	20.45	1.91684	0.0937331	8	20.375	3.4545	0.169546	8
1.04865	570.274	406	2	1139.54	P01024	116594	Complement C3 precursor [Contains: C3a anaphylatoxin]	FYYIYNEK	0.999517		1.00545	1.00545	Up	0.958615	0	165.9	39.6245	0.238846	10	165	36.8088	0.223084	10
1.06167	641.291	368.84	2	1281.57	P01024	116594	Complement C3 precursor [Contains: C3a anaphylatoxin]	ENEGFTVTAEGK	1		0.996571	-1.00344	Down	0.967174	0	494.1	93.291	0.18881	10	495.8	88.8404	0.179186	10
1.05085	581.795	412.27	2	1162.58	P01024	116594	Complement C3 precursor [Contains: C3a anaphylatoxin]	IFGIQDGEQR	0.929082		0.961276	-1.04028	Down	0.96985	0	56.35	15.5225	0.275467	10	58.62	22.0232	0.375694	10
1.08958	939.947	680.54	2	1878.89	P01024	116594	Complement C3 precursor [Contains: C3a anaphylatoxin]	SEFPESWLWNVEDLK	0.999976		1.00362	1.00362	Up	0.973894	0	66.49	16.8372	0.253229	10	66.25	15.4762	0.233602	10
1.01287	392.86	321.33	3	1176.56	P01024	116594	Complement C3 precursor [Contains: C3a anaphylatoxin]	VTNPDGSPAYR	0.999837		1.00246	1.00246	Up	0.979716	0	28.51	6.61336	0.231966	10	28.44	5.46955	0.192319	10
1.09202	1025.98	525.07	2	2050.96	P01024	116594	Complement C3 precursor [Contains: C3a anaphylatoxin]	QKPDGVFQEDAPVIHQEM	0.999918	Pyro-glu(N-term)	1.00274	1.00274	Up	0.981266	0	36.54	9.59157	0.262495	10	36.44	9.18625	0.252092	10
1.03359	493.927	558.16	3	1479.76	P01024	116594	Complement C3 precursor [Contains: C3a anaphylatoxin]	AFVIFGIQDGEQR	0.987365		1.00186	1.00186	Up	0.985506	-3	17.275	2.55522	0.147915	4	17.2429	3.00769	0.174431	7
1.03302	490.925	460.33	3	1470.76	P01024	116594	Complement C3 precursor [Contains: C3a anaphylatoxin]	IPIEDGSGEVVLSR	1		0.999765	-1.00024	Down	0.995658	0	424.7	47.4413	0.111705	10	424.8	31.9576	0.0752298	10
1.07549	740.078	772.78	3	2218.22	P01024	116594	Complement C3 precursor [Contains: C3a anaphylatoxin]	VFSLAVNLIAIDSQVLCGAVK	0.999999		1.00035	1.00035	Up	0.997667	0	86.77	21.9227	0.252654	10	86.74	23.3021	0.268643	10
1.06345	651.119	573.08	5	3251.56	P01024	116594	Complement C3 precursor [Contains: C3a anaphylatoxin]	LESEETMVLEAHDAQGDVPVTVTVHDFPGK	0.926426	Deamidation(Q15)	1.05746	1.05746	Up	1	2	21.625	3.20351	0.148139	4	20.45	0.636396	0.0311196	2
1.05997	631.031	437.06	3	1891.08	P01024	116594	Complement C3 precursor [Contains: C3a anaphylatoxin]	LSINTHPSQKPLSITVR	0.999472		1.08665	1.08665	Up	1	0	103.667	39.5517	0.381527	3	95.4	22.6954	0.237897	3
1.02299	439.564	435.44	3	1316.68	P01024	116594	Complement C3 precursor [Contains: C3a anaphylatoxin]	SNNYLHLSVLR	0.90312	Deamidation(N2)	0.93722	-1.06699	Down		4	20.9	5.89109	0.281871	5	22.3			1
1.08261	813.912	540.36	2	1626.82	P01028	20141171	Complement C4 precursor [Contains: C4a anaphylatoxin]	EELVYELNPLDHR	1		0.464479	-2.15295	Down	0.00611128	-3	37.2667	7.19884	0.193171	3	80.2333	24.1877	0.301466	6
1.06901	691.825	466.28	2	1382.64	P01028	20141171	Complement C4 precursor [Contains: C4a anaphylatoxin]	AFSDGDQWTLSR	1		1.30303	1.30303	Up	0.0122117	0	31.3286	4.8948	0.156241	7	24.0429	4.31156	0.179328	7
1.03432	497.902	474.02	3	1491.69	P01028	20141171	Complement C4 precursor [Contains: C4a anaphylatoxin]	SATLYDYYNPER	0.999999		1.32138	1.32138	Up	0.017897	-1	26.3286	4.9067	0.186364	7	19.925	3.95321	0.198404	8
1.05697	615.303	302.26	2	1229.6	P01028	20141171	Complement C4 precursor [Contains: C4a anaphylatoxin]	WIASHTTEER	0.99862		1.48998	1.48998	Up	0.0181049	-1	36.5375	9.49224	0.259795	8	24.5222	9.05494	0.369254	9
1.09358	1097.54	683.9	2	2194.07	P01028	20141171	Complement C4 precursor [Contains: C4a anaphylatoxin]	SIFQDDFVIPDISEPGTWK	0.999957		1.33738	1.33738	Up	0.046094	-2	32.1714	7.45581	0.231752	7	24.0556	7.05729	0.293374	9
1.03761	515.258	397.21	3	1543.76	P01028	20141171	Complement C4 precursor [Contains: C4a anaphylatoxin]	VLSLAQEQVGGSPEK	1	Deamidation(Q6),Deamidation(Q8)	1.296	1.296	Up	0.0516376	0	64.45	16.8525	0.261482	10	49.73	14.6033	0.293651	10
1.01555	405.247	447.58	3	1213.72	P01028	20141171	Complement C4 precursor [Contains: C4a anaphylatoxin]	SVVPTAAAAVSLK	0.998777		1.31502	1.31502	Up	0.0656095	-1	33.6833	7.33523	0.21777	6	25.6143	6.68267	0.260896	7
1.06689	674.996	606.3	3	2022.97	P01028	20141171	Complement C4 precursor [Contains: C4a anaphylatoxin]	AVGSGATFSHYYYMILSR	0.99987		1.37265	1.37265	Up	0.0786744	-1	45.5444	16.3752	0.359544	9	33.18	11.2703	0.339671	10
1.03328	492.239	342.63	2	983.471	P01028	20141171	Complement C4 precursor [Contains: C4a anaphylatoxin]	QGSFQGGFR	0.999998		1.30626	1.30626	Up	0.0912735	-2	206.143	56.8578	0.275817	7	157.811	44.8065	0.283925	9
1.09407	1137.99	661.61	2	2274.97	P01028	20141171	Complement C4 precursor [Contains: C4a anaphylatoxin]	AACAQLNDFLQEYGTQGCQV	0.998733		1.22192	1.22192	Up	0.0915998	-1	27.1571	5.53048	0.203647	7	22.225	4.7892	0.215487	8
1.06495	660.343	516.67	2	1319.68	P01028	20141171	Complement C4 precursor [Contains: C4a anaphylatoxin]	GPEVQLVAHSPW	0.979224		1.23787	1.23787	Up	0.106561	-1	29.0625	7.50846	0.258356	8	23.4778	5.43548	0.231516	9
1.0925	1045.16	618.08	3	3133.48	P01028	20141171	Complement C4 precursor [Contains: C4a anaphylatoxin]	LQETSNWLLSQQQADGSFQDPCPVLDR	0.880872		1.22045	1.22045	Up	0.135527	0	21.48	1.98293	0.092315	5	17.6	4.54478	0.258226	5
1.00052	304.175	326.92	2	607.342	P01028	20141171	Complement C4 precursor [Contains: C4a anaphylatoxin]	LYVAAA	0.97753		1.16305	1.16305	Up	0.148455	0	18.7833	2.65587	0.141395	6	16.15	3.13672	0.194224	6
1.04032	526.739	322.57	2	1052.47	P01028	20141171	Complement C4 precursor [Contains: C4a anaphylatoxin]	GLQDEDGYR	0.973744		1.19458	1.19458	Up	0.166534	1	16.525	2.72687	0.165015	4	13.8333	1.62891	0.117752	3
1.09112	992.501	484.57	2	1983.99	P01028	20141171	Complement C4 precursor [Contains: C4a anaphylatoxin]	GHLFLQTDQPIYNPGQR	0.99999		1.19945	1.19945	Up	0.18453	-1	33	8.87619	0.268975	7	27.5125	5.25124	0.190867	8
1.08302	820.457	350.21	1	820.457	P01028	20141171	Complement C4 precursor [Contains: C4a anaphylatoxin]	VFALDQK	0.971067		1.11537	1.11537	Up	0.195493	2	18.9333	2.63717	0.139287	6	16.975	1.74619	0.102868	4
1.0033	330.188	351.74	3	988.549	P01028	20141171	Complement C4 precursor [Contains: C4a anaphylatoxin]	PVQGVAYVR	1		1.21751	1.21751	Up	0.231298	-2	30.8571	10.3124	0.334199	7	25.3444	5.24788	0.207062	9
1.09087	983.488	425.54	1	983.488	P01028	20141171	Complement C4 precursor [Contains: C4a anaphylatoxin]	TYNVLDMK	0.992683		1.10134	1.10134	Up	0.282275	-1	23.1143	3.9818	0.172266	7	20.9875	3.21445	0.15316	8
1.07616	746.344	473.8	2	1491.68	P01028	20141171	Complement C4 precursor [Contains: C4a anaphylatoxin]	SATLYDYYNPER	0.999999		1.19712	1.19712	Up	0.30006	0	88.24	37.1335	0.420824	10	73.71	21.1391	0.286788	10
1.03822	517.587	397.18	3	1550.75	P01028	20141171	Complement C4 precursor [Contains: C4a anaphylatoxin]	SAYWIASHTTEER	0.934553		1.21273	1.21273	Up	0.306016	2	31.4444	13.8395	0.440127	9	25.9286	6.04916	0.233301	7
1.03086	479.581	567.36	3	1436.73	P01028	20141171	Complement C4 precursor [Contains: C4a anaphylatoxin]	GLEEELQFSLGSK	0.908285		1.16074	1.16074	Up	0.36016	-1	60.9	18.5866	0.305198	8	52.4667	18.1306	0.345564	9
1.05419	598.788	487.98	2	1196.57	P01028	20141171	Complement C4 precursor [Contains: C4a anaphylatoxin]	ADGSYAAWLSR	0.940949		1.1757	1.1757	Up	0.371039	0	90.27	38.7929	0.429743	10	76.78	25.2814	0.329271	10
1.06531	662.342	481.8	3	1985.01	P01028	20141171	Complement C4 precursor [Contains: C4a anaphylatoxin]	GHLFLQTDQPIYNPGQR	0.999892	Deamidation(Q16)	0.575931	-1.73632	Down	0.382733	0	26.8	7.88226	0.294114	3	46.5333	27.3478	0.587704	3
1.04397	544.332	646.08	3	1630.98	P01028	20141171	Complement C4 precursor [Contains: C4a anaphylatoxin]	HLVPGAPFLLQALVR	0.963635		0.985029	-1.0152	Down	0.384673	0	55.27	38.809	0.702172	10	56.11	18.3231	0.326556	10
1.07456	732.027	683.86	3	2194.07	P01028	20141171	Complement C4 precursor [Contains: C4a anaphylatoxin]	SIFQDDFVIPDISEPGTWK	0.999957		1.16869	1.16869	Up	0.413326	0	101.08	45.394	0.44909	10	86.49	30.9101	0.357384	10
1.06536	662.839	447	2	1324.67	P01028	20141171	Complement C4 precursor [Contains: C4a anaphylatoxin]	KADGSYAAWLSR	0.985927		1.18357	1.18357	Up	0.424677	0	23.05	7.57914	0.328813	4	19.475	2.40884	0.123689	4
1.0001	300.519	301.57	3	899.541	P01028	20141171	Complement C4 precursor [Contains: C4a anaphylatoxin]	LAPTLAASR	0.999956		0.905813	-1.10398	Down	0.435296	0	201	70.5754	0.351121	10	221.9	42.5609	0.191802	10
1.02053	429.249	454.88	2	857.489	P01028	20141171	Complement C4 precursor [Contains: C4a anaphylatoxin]	ITQVLHF	0.998073		1.15721	1.15721	Up	0.436645	0	193.44	90.1116	0.465838	10	167.16	51.6246	0.308834	10
1.02041	428.567	357.45	3	1283.69	P01028	20141171	Complement C4 precursor [Contains: C4a anaphylatoxin]	LVNGQSHISLSK	0.884257	Deamidation(N3)	1.18251	1.18251	Up	0.450848	-3	240.286	115.11	0.479053	7	203.2	54.088	0.266181	10
1.08751	894.112	576	3	2680.32	P01028	20141171	Complement C4 precursor [Contains: C4a anaphylatoxin]	YVSHFETEGPHVLLYFDSVPTSR	0.999993		1.14231	1.14231	Up	0.462447	-2	39.5667	14.5268	0.367146	6	34.6375	6.02138	0.17384	8
1.07181	710.057	711.93	3	2128.16	P01028	20141171	Complement C4 precursor [Contains: C4a anaphylatoxin]	VGLSGMAIADVTLLSGFHALR	1		1.1798	1.1798	Up	0.474926	-1	47.7111	27.4716	0.57579	9	40.44	11.0923	0.274289	10
1.04823	567.756	316.57	2	1134.5	P01028	20141171	Complement C4 precursor [Contains: C4a anaphylatoxin]	VDVQAGACEGK	1		1.1385	1.1385	Up	0.475695	0	292.48	131.058	0.448091	10	256.9	80.4452	0.313138	10
1.01751	415.255	454.55	3	1243.75	P01028	20141171	Complement C4 precursor [Contains: C4a anaphylatoxin]	ALLHLLLHEGK	0.996364		1.16418	1.16418	Up	0.482846	-1	31.9857	12.1541	0.379984	7	27.475	11.942	0.434649	8
1.04701	561.298	376.72	2	1121.59	P01028	20141171	Complement C4 precursor [Contains: C4a anaphylatoxin]	FGLLDEDGKK	0.999999		1.14107	1.14107	Up	0.484488	0	73.69	36.2645	0.492122	10	64.58	16.8958	0.261626	10
1.04047	527.277	297.62	2	1053.55	P01028	20141171	Complement C4 precursor [Contains: C4a anaphylatoxin]	SHALQLNNR	0.999995	Deamidation(N7)	1.16717	1.16717	Up	0.486659	0	19.2	6.27853	0.327007	4	16.45	3.75455	0.22824	4
1.08546	851.057	594.26	3	2551.16	P01028	20141171	Complement C4 precursor [Contains: C4a anaphylatoxin]	TLEIPGNSDPNMIPDGDFNSYVR	0.994122		1.25766	1.25766	Up	0.487453	2	98.475	33.4001	0.339174	4	78.3	6.92965	0.0885012	2
1.02836	467.752	415.48	2	934.496	P01028	20141171	Complement C4 precursor [Contains: C4a anaphylatoxin]	FEQLELR	0.999653		1.13951	1.13951	Up	0.496621	0	153.64	70.5551	0.459224	10	134.83	48.2824	0.358098	10
1.01657	410.724	350.4	2	820.44	P01028	20141171	Complement C4 precursor [Contains: C4a anaphylatoxin]	VFALDQK	0.971067		1.10692	1.10692	Up	0.497352	0	436.9	165.497	0.378798	10	394.7	96.7483	0.245119	10
1.06751	680.7	605.88	3	2040.08	P01028	20141171	Complement C4 precursor [Contains: C4a anaphylatoxin]	FEQLELRPVLYNYLDK	0.991376		1.12821	1.12821	Up	0.503035	0	69.78	30.6724	0.439559	10	61.85	19.9108	0.321921	10
1.01795	417.227	312.34	3	1249.67	P01028	20141171	Complement C4 precursor [Contains: C4a anaphylatoxin]	SVSAGSPHPAIAR	0.992704		1.11758	1.11758	Up	0.525147	0	66.25	28.7222	0.433543	10	59.28	17.9771	0.303257	10
1.04578	554.799	515.15	2	1108.59	P01028	20141171	Complement C4 precursor [Contains: C4a anaphylatoxin]	YVLPNFEVK	0.9785		1.11425	1.11425	Up	0.54076	0	410.6	183.406	0.446678	10	368.5	107.377	0.29139	10
1.05102	582.59	606.74	3	1745.75	P01028	20141171	Complement C4 precursor [Contains: C4a anaphylatoxin]	EPFLSCCQFAESLR	0.99916		1.09851	1.09851	Up	0.5732	0	103.93	41.9968	0.404087	10	94.61	29.3765	0.310501	10
1.0384	518.273	315.54	2	1035.54	P01028	20141171	Complement C4 precursor [Contains: C4a anaphylatoxin]	LGQYASPTAK	0.999839		1.09656	1.09656	Up	0.574027	0	252.1	99.5863	0.395027	10	229.9	71.1188	0.309346	10
1.03271	489.211	411.62	2	977.414	P01028	20141171	Complement C4 precursor [Contains: C4a anaphylatoxin]	FACYYPR	0.949864		1.10543	1.10543	Up	0.576937	1	271.2	121.486	0.447957	10	245.333	72.2997	0.2947	9
1.07942	780.925	513.98	2	1560.84	P01028	20141171	Complement C4 precursor [Contains: C4a anaphylatoxin]	GPEVQLVAHSPWLK	0.999135		1.10344	1.10344	Up	0.591842	0	44.91	20.9724	0.466988	10	40.7	12.2371	0.300666	10
1.08664	873.387	606.68	2	1745.77	P01028	20141171	Complement C4 precursor [Contains: C4a anaphylatoxin]	EPFLSCCQFAESLR	0.99916		1.08847	1.08847	Up	0.610387	0	123.03	49.7959	0.404746	10	113.03	34.9881	0.309547	10
1.03866	519.779	336.47	2	1038.55	P01028	20141171	Complement C4 precursor [Contains: C4a anaphylatoxin]	DHAVDLIQK	0.999941		1.09938	1.09938	Up	0.611746	0	177.44	80.6315	0.454416	10	161.4	55.6562	0.344834	10
1.06525	662.005	484.59	3	1984	P01028	20141171	Complement C4 precursor [Contains: C4a anaphylatoxin]	GHLFLQTDQPIYNPGQR	0.99999		1.10262	1.10262	Up	0.613808	0	252.17	121.399	0.481417	10	228.7	77.5801	0.339222	10
1.05574	607.361	447.58	2	1213.71	P01028	20141171	Complement C4 precursor [Contains: C4a anaphylatoxin]	SVVPTAAAAVSLK	0.998777		1.15932	1.15932	Up	0.616374	0	131.71	89.3228	0.678178	10	113.61	67.7796	0.596599	10
1.00951	374.532	376.75	3	1121.58	P01028	20141171	Complement C4 precursor [Contains: C4a anaphylatoxin]	FGLLDEDGKK	0.999999		1.0919	1.0919	Up	0.621539	0	242.51	114.714	0.473028	10	222.1	55.981	0.252053	10
1.07728	758.996	661.62	3	2274.97	P01028	20141171	Complement C4 precursor [Contains: C4a anaphylatoxin]	AACAQLNDFLQEYGTQGCQV	0.998733		1.08542	1.08542	Up	0.626149	0	123.76	53.542	0.432627	10	114.02	31.0178	0.272038	10
1.00126	311.694	455.13	4	1243.75	P01028	20141171	Complement C4 precursor [Contains: C4a anaphylatoxin]	ALLHLLLHEGK	0.996364		1.0831	1.0831	Up	0.640081	0	34.4667	12.7257	0.369217	9	31.8222	10.715	0.336715	9
1.06731	678.706	494.53	3	2034.1	P01028	20141171	Complement C4 precursor [Contains: C4a anaphylatoxin]	TISELQLSVSAGSPHPAIAR	1		1.09024	1.09024	Up	0.650341	0	69.11	32.8157	0.474832	10	63.39	21.3143	0.336241	10
1.03744	514.609	414.37	3	1541.81	P01028	20141171	Complement C4 precursor [Contains: C4a anaphylatoxin]	VLSLAQEQVGGSPEK	0.999994		1.07292	1.07292	Up	0.652227	0	218.34	81.787	0.374585	10	203.5	61.3899	0.30167	10
1.07303	718.868	567.33	2	1436.73	P01028	20141171	Complement C4 precursor [Contains: C4a anaphylatoxin]	GLEEELQFSLGSK	0.908285		1.082	1.082	Up	0.660688	0	80.62	32.0694	0.397784	10	74.51	29.0695	0.390142	10
1.00535	346.852	336.51	3	1038.54	P01028	20141171	Complement C4 precursor [Contains: C4a anaphylatoxin]	DHAVDLIQK	0.999941		1.06952	1.06952	Up	0.668473	0	427.7	163.023	0.381162	10	399.9	118.617	0.296615	10
1.04011	525.768	342.77	2	1050.53	P01028	20141171	Complement C4 precursor [Contains: C4a anaphylatoxin]	AEFQDALEK	0.998777		0.966144	-1.03504	Down	0.6692	-3	18.3857	2.5524	0.138825	7	19.03	3.54246	0.186151	10
1.06638	670.829	575.99	4	2680.29	P01028	20141171	Complement C4 precursor [Contains: C4a anaphylatoxin]	YVSHFETEGPHVLLYFDSVPTSR	0.999993		1.07807	1.07807	Up	0.674023	0	157.01	72.0303	0.458762	10	145.64	42.7713	0.293678	10
1.04714	562.056	521.99	4	2245.2	P01028	20141171	Complement C4 precursor [Contains: C4a anaphylatoxin]	VTIALHHGLAVFQDEGAEPLK	1		1.0728	1.0728	Up	0.677635	0	59.68	22.5353	0.377602	10	55.63	20.2614	0.364216	10
1.08367	828.431	682.34	3	2483.28	P01028	20141171	Complement C4 precursor [Contains: C4a anaphylatoxin]	VTASDPLDTLGSEGALSPGGVASLLR	0.96018		1.07728	1.07728	Up	0.682702	0	194.88	86.2322	0.442489	10	180.9	62.0366	0.342933	10
1.07851	771.407	414.35	2	1541.81	P01028	20141171	Complement C4 precursor [Contains: C4a anaphylatoxin]	VLSLAQEQVGGSPEK	0.999994		1.07368	1.07368	Up	0.685067	0	244.8	104.072	0.425132	10	228	75.6953	0.331997	10
1.02475	448.604	647.23	3	1343.8	P01028	20141171	Complement C4 precursor [Contains: C4a anaphylatoxin]	DFALLSLQVPLK	0.99997		1.07182	1.07182	Up	0.698372	0	67.16	31.9779	0.476145	10	62.66	16.4065	0.261834	10
1.06192	642.35	357.55	2	1283.69	P01028	20141171	Complement C4 precursor [Contains: C4a anaphylatoxin]	LVNGQSHISLSK	0.884257	Deamidation(N3)	1.06678	1.06678	Up	0.72394	0	34.4333	16.4392	0.477421	9	32.2778	6.91534	0.214245	9
1.0235	442.229	447.34	3	1324.67	P01028	20141171	Complement C4 precursor [Contains: C4a anaphylatoxin]	KADGSYAAWLSR	0.985927		1.06359	1.06359	Up	0.73373	0	62.22	30.3405	0.487633	10	58.5	14.2862	0.244209	10
1.03898	520.95	513.89	3	1560.84	P01028	20141171	Complement C4 precursor [Contains: C4a anaphylatoxin]	GPEVQLVAHSPWLK	0.999135		1.05574	1.05574	Up	0.747411	0	310.6	138.622	0.446304	10	294.2	75.5304	0.256732	10
1.06794	683.692	565.71	3	2049.06	P01028	20141171	Complement C4 precursor [Contains: C4a anaphylatoxin]	ILTVPGHLDEMQLDIQAR	1		1.05706	1.05706	Up	0.759357	0	250.1	117.949	0.471606	10	236.6	69.2262	0.292587	10
1.04073	528.633	581.81	3	1583.88	P01028	20141171	Complement C4 precursor [Contains: C4a anaphylatoxin]	AIADVTLLSGFHALR	0.9411		0.948967	-1.05378	Down	0.765339	0	150.62	72.6508	0.482345	10	158.72	42.605	0.268429	10
1.06669	672.395	647.22	2	1343.78	P01028	20141171	Complement C4 precursor [Contains: C4a anaphylatoxin]	DFALLSLQVPLK	0.99997		1.05606	1.05606	Up	0.772942	0	227.94	113.249	0.496839	10	215.84	64.0593	0.296791	10
1.08657	871.805	839.9	3	2613.4	P01028	20141171	Complement C4 precursor [Contains: C4a anaphylatoxin]	LHLETDSLALVALGALDTALYAAGSK	1		1.04676	1.04676	Up	0.794088	0	155.57	69.5928	0.447341	10	148.62	44.7733	0.30126	10
1.07462	732.383	581.11	2	1463.76	P01028	20141171	Complement C4 precursor [Contains: C4a anaphylatoxin]	APVDLLGVAHNNLM	0.999897		1.04861	1.04861	Up	0.828776	2	27.1889	12.2287	0.449768	9	25.9286	10.6084	0.409141	7
1.03329	492.243	425.35	2	983.478	P01028	20141171	Complement C4 precursor [Contains: C4a anaphylatoxin]	TYNVLDMK	0.992683		1.0321	1.0321	Up	0.839728	0	343	132.034	0.384939	9	332.333	81.5061	0.245254	9
1.00772	362.881	382.14	3	1086.63	P01028	20141171	Complement C4 precursor [Contains: C4a anaphylatoxin]	ITQVLHFTK	0.999919		1.03986	1.03986	Up	0.841363	0	234.8	127.169	0.541606	10	225.8	56.7466	0.251314	10
1.0927	1053.53	410.22	1	1053.53	P01028	20141171	Complement C4 precursor [Contains: C4a anaphylatoxin]	VDFTLSSER	1		0.974216	-1.02647	Down	0.856446	0	43.83	13.3671	0.304977	10	44.99	14.8577	0.330243	10
1.04043	527.258	404.36	2	1053.51	P01028	20141171	Complement C4 precursor [Contains: C4a anaphylatoxin]	VDFTLSSER	1		0.987883	-1.01227	Down	0.866232	0	929.4	169.073	0.181916	10	940.8	125.783	0.133698	10
1.03716	513.024	565.87	4	2049.07	P01028	20141171	Complement C4 precursor [Contains: C4a anaphylatoxin]	ILTVPGHLDEMQLDIQAR	1		1.02619	1.02619	Up	0.867505	0	56.03	22.0959	0.394358	10	54.6	14.933	0.273499	10
1.07254	715.353	505.17	3	2144.04	P01028	20141171	Complement C4 precursor [Contains: C4a anaphylatoxin]	MRPSTDTITVMVENSHGLR	1		0.96913	-1.03185	Down	0.869996	-1	38.9375	18.2832	0.469552	8	40.1778	10.8383	0.269759	9
1.03372	494.778	351.77	2	988.548	P01028	20141171	Complement C4 precursor [Contains: C4a anaphylatoxin]	PVQGVAYVR	1		1.031	1.031	Up	0.872656	0	282.7	145.045	0.51307	10	274.2	77.8286	0.283839	10
1.05121	583.3	427.1	3	1747.88	P01028	20141171	Complement C4 precursor [Contains: C4a anaphylatoxin]	HHGLAVFQDEGAEPLK	0.999999		0.540675	-1.84954	Down	0.885234	0	24.425	3.10846	0.127265	4	45.175	50.8248	1.12507	4
1.04242	536.769	504.62	4	2144.05	P01028	20141171	Complement C4 precursor [Contains: C4a anaphylatoxin]	MRPSTDTITVMVENSHGLR	1		0.977969	-1.02253	Down	0.888264	0	122.96	55.5779	0.452	10	125.73	25.3734	0.201809	10
1.07645	749.069	521.97	3	2245.19	P01028	20141171	Complement C4 precursor [Contains: C4a anaphylatoxin]	VTIALHHGLAVFQDEGAEPLK	1		1.01427	1.01427	Up	0.891495	0	21.3286	3.90756	0.183208	7	21.0286	4.14436	0.197082	7
1.06394	654.105	839.9	4	2613.4	P01028	20141171	Complement C4 precursor [Contains: C4a anaphylatoxin]	LHLETDSLALVALGALDTALYAAGSK	1		0.982228	-1.01809	Down	0.920453	0	90.64	42.5844	0.469819	10	92.28	28.2469	0.3061	10
1.04031	526.737	344.81	2	1052.47	P01028	20141171	Complement C4 precursor [Contains: C4a anaphylatoxin]	GLQDEDGYR	0.973744		0.994665	-1.00536	Down	0.954581	0	652.5	112.667	0.17267	10	656	154.711	0.23584	10
1.00591	350.849	341.98	3	1050.53	P01028	20141171	Complement C4 precursor [Contains: C4a anaphylatoxin]	AEFQDALEK	0.998777		0.99609	-1.00393	Down	0.959979	-1	48.4	8.05326	0.16639	9	48.59	8.19193	0.168593	10
1.02321	440.557	508.48	3	1319.66	P01028	20141171	Complement C4 precursor [Contains: C4a anaphylatoxin]	GPEVQLVAHSPW	0.979224		0.987826	-1.01232	Down	0.962372	1	22.72	9.22724	0.406129	5	23	7.93599	0.345043	4
1.02257	437.725	425.49	4	1747.88	P01028	20141171	Complement C4 precursor [Contains: C4a anaphylatoxin]	HHGLAVFQDEGAEPLK	0.999999		0.982514	-1.0178	Down	1	3	17.98	1.43422	0.0797678	5	18.3	5.79828	0.316846	2
1.05806	621.585	682.21	4	2483.32	P01028	20141171	Complement C4 precursor [Contains: C4a anaphylatoxin]	VTASDPLDTLGSEGALSPGGVASLLR	0.96018		1.07308	1.07308	Up	1	2	18.9667	4.59725	0.242386	6	17.675	1.60078	0.0905675	4
1.07281	717.346	535.11	2	1433.68	B20807	87191	complement C4B - human (fragment)	AEMADQAAAWLTR	0.999979		1.19621	1.19621	Up	0.358616	0	102.3	47.4258	0.463596	10	85.52	29.871	0.349287	10
1.03065	478.568	535.14	3	1433.69	B20807	87191	complement C4B - human (fragment)	AEMADQAAAWLTR	0.999979		1.15539	1.15539	Up	0.436835	0	67.29	29.753	0.442161	10	58.24	20.0388	0.344073	10
1.01903	422.238	321.91	2	843.468	P01031	116607	Complement C5 precursor [Contains: C5a anaphylatoxin]	IIHFGTR	0.921376		0.784157	-1.27525	Down	0.0785759	-4	53.2667	8.09341	0.151941	3	67.9286	14.0774	0.207238	7
1.04361	542.316	380.62	2	1083.62	P01031	116607	Complement C5 precursor [Contains: C5a anaphylatoxin]	LQGTLPVEAR	0.995385		1.15515	1.15515	Up	0.0813628	0	69.54	9.30068	0.133746	10	60.2	12.8995	0.214278	10
1.03559	504.777	440.29	2	1008.55	P01031	116607	Complement C5 precursor [Contains: C5a anaphylatoxin]	DGHVILQLN	0.991417		1.11429	1.11429	Up	0.136204	0	40.46	5.56421	0.137524	10	36.31	6.30246	0.173574	10
1.03157	483.236	398.23	3	1447.69	P01031	116607	Complement C5 precursor [Contains: C5a anaphylatoxin]	IDTQDIEASHYR	0.999785		1.06851	1.06851	Up	0.241163	0	84.69	8.18188	0.0966098	10	79.26	11.5018	0.145115	10
1.0195	424.93	478.43	3	1272.77	P01031	116607	Complement C5 precursor [Contains: C5a anaphylatoxin]	FLKPGIPYPIK	0.998983		1.09429	1.09429	Up	0.249398	0	45.26	6.80363	0.150323	10	41.36	7.80601	0.188733	10
1.06403	654.375	912.15	4	2614.48	P01031	116607	Complement C5 precursor [Contains: C5a anaphylatoxin]	GLLVGEILSAVLSQEGINILTHLPK	1		0.846335	-1.18157	Down	0.301171	2	23.38	5.83948	0.249764	10	27.625	9.75115	0.352983	8
1.02615	455.757	460.38	2	910.506	P01031	116607	Complement C5 precursor [Contains: C5a anaphylatoxin]	VFQFLEK	0.99971		1.06971	1.06971	Up	0.405166	0	108.18	15.7458	0.145552	10	101.13	20.8234	0.205908	10
1.04838	568.293	337.55	2	1135.58	P01031	116607	Complement C5 precursor [Contains: C5a anaphylatoxin]	VTCTNAELVK	0.980029		1.09508	1.09508	Up	0.497918	1	50.2778	14.5623	0.289636	9	45.9125	11.2786	0.245654	8
1.03754	514.905	525.89	3	1542.7	P01031	116607	Complement C5 precursor [Contains: C5a anaphylatoxin]	AFTECCVVASQLR	0.84496		0.945485	-1.05766	Down	0.541503	0	33.82	4.4976	0.132987	10	35.77	8.75558	0.244774	10
1.07654	749.684	461.55	3	2247.04	P01031	116607	Complement C5 precursor [Contains: C5a anaphylatoxin]	MSAVEGICTSESPVIDHQGTK	0.999898		1.07161	1.07161	Up	0.545216	0	29.03	6.6986	0.230747	10	27.09	7.35428	0.271476	10
1.02457	447.789	467.34	2	894.571	P01031	116607	Complement C5 precursor [Contains: C5a anaphylatoxin]	IPLDLVPK	0.999981		1.0437	1.0437	Up	0.57075	0	106.75	18.1469	0.169995	10	102.28	23.2093	0.22692	10
1.08867	919.981	637.68	2	1838.95	P01031	116607	Complement C5 precursor [Contains: C5a anaphylatoxin]	ALVEGVDQLFTDYQIK	0.999256		0.947903	-1.05496	Down	0.578182	0	22.38	3.12189	0.139495	10	23.61	6.07004	0.257096	10
1.02977	474.234	286.22	2	947.461	P01031	116607	Complement C5 precursor [Contains: C5a anaphylatoxin]	WLSEEQR	0.997922		0.952162	-1.05024	Down	0.620147	0	53.94	11.6988	0.216886	10	56.65	12.3228	0.217525	10
1.08658	872.183	912.24	3	2614.53	P01031	116607	Complement C5 precursor [Contains: C5a anaphylatoxin]	GLLVGEILSAVLSQEGINILTHLPK	1		0.944872	-1.05834	Down	0.672699	0	39.25	8.39275	0.213828	10	41.54	14.5459	0.350166	10
1.04836	568.286	349.24	2	1135.56	P01031	116607	Complement C5 precursor [Contains: C5a anaphylatoxin]	VTCTNAELVK	0.980029		1.03605	1.03605	Up	0.68132	0	83.34	12.0873	0.145036	10	80.44	18.281	0.227262	10
1.08066	794.385	527.06	2	1587.76	P01031	116607	Complement C5 precursor [Contains: C5a anaphylatoxin]	ELSYYSLEDLNNK	0.99748		1.03078	1.03078	Up	0.717474	0	21.77	3.66759	0.16847	10	21.12	4.21895	0.199761	10
1.07892	776.35	503.9	2	1551.69	P01031	116607	Complement C5 precursor [Contains: C5a anaphylatoxin]	TSTSEEVCSFYLK	0.95544		0.9375	-1.06667	Down	0.723849	2	33.75	11.4087	0.338036	6	36	8.01707	0.222696	4
1.07853	771.856	525.87	2	1542.7	P01031	116607	Complement C5 precursor [Contains: C5a anaphylatoxin]	AFTECCVVASQLR	0.84496		0.976015	-1.02457	Down	0.786543	0	37.03	5.00379	0.135128	10	37.94	9.14418	0.241017	10
1.05663	613.656	637.73	3	1838.95	P01031	116607	Complement C5 precursor [Contains: C5a anaphylatoxin]	ALVEGVDQLFTDYQIK	0.999256		0.977487	-1.02303	Down	0.794288	0	56.01	7.91025	0.141229	10	57.3	13.1709	0.229859	10
1.02976	474.233	334.12	2	947.459	P01031	116607	Complement C5 precursor [Contains: C5a anaphylatoxin]	WLSEEQR	0.997922		1.01849	1.01849	Up	0.803312	0	78.2	9.28822	0.118775	10	76.78	15.0812	0.196422	10
1.04997	577	633.62	3	1728.98	P01031	116607	Complement C5 precursor [Contains: C5a anaphylatoxin]	VLNLPSGVTVLEFNVK	0.999926		0.973091	-1.02765	Down	0.821324	-1	17.84	2.07678	0.116411	5	18.3333	4.62976	0.252532	6
1.08632	865.003	633.5	2	1729	P01031	116607	Complement C5 precursor [Contains: C5a anaphylatoxin]	VLNLPSGVTVLEFNVK	0.999926		0.972851	-1.02791	Down	0.859612	-2	17.2	3.72693	0.216682	3	17.68	2.9533	0.167042	5
1.07821	768.433	588.77	2	1535.86	P01031	116607	Complement C5 precursor [Contains: C5a anaphylatoxin]	VSITSITVENVFVK	0.977467		1.00947	1.00947	Up	0.933718	1	19.0286	3.2872	0.172751	7	18.85	4.12104	0.218623	6
1.01823	418.253	414.86	3	1252.74	P01031	116607	Complement C5 precursor [Contains: C5a anaphylatoxin]	TLLPVSKPEIR	0.987305		1.00584	1.00584	Up	0.952228	2	131.333	17.5642	0.133737	9	130.571	28.8667	0.22108	7
1.0675	680.389	462.63	2	1359.77	P01031	116607	Complement C5 precursor [Contains: C5a anaphylatoxin]	FQNSAILTIQPK	1		1.00198	1.00198	Up	0.984347	0	35.47	6.66101	0.187793	10	35.4	8.89819	0.251361	10
1.07369	724.351	398.36	2	1447.69	P01031	116607	Complement C5 precursor [Contains: C5a anaphylatoxin]	IDTQDIEASHYR	0.999785		1.00557	1.00557	Up	1	1	15.0333	1.60104	0.106499	3	14.95	2.19203	0.146624	2
1.02585	453.928	462.94	3	1359.77	P01031	116607	Complement C5 precursor [Contains: C5a anaphylatoxin]	FQNSAILTIQPK	1		1.1524	1.1524	Up		-2	18.4			1	15.9667	2.15716	0.135104	3
1.04103	529.925	527.63	3	1587.76	P01031	116607	Complement C5 precursor [Contains: C5a anaphylatoxin]	ELSYYSLEDLNNK	0.99748		1.03333	1.03333	Up		-3	15.5			1	15	0.547723	0.0365148	4
1.09223	1033.19	606.13	3	3097.54	NP_000583.1	4502501	complement component 4B proprotein [Homo sapiens]	LQETSNWLLSQQQADGSFQDLSPVIHR	0.999978		1.2205	1.2205	Up	0.275591	-2	41.8875	15.1761	0.362305	8	34.32	12.479	0.363608	10
1.07886	775.144	606.21	4	3097.55	NP_000583.1	4502501	complement component 4B proprotein [Homo sapiens]	LQETSNWLLSQQQADGSFQDLSPVIHR	0.999978		1.06478	1.06478	Up	0.710881	0	48.16	20.3082	0.421682	10	45.23	13.7954	0.305006	10
1.01468	401.535	304.38	3	1202.59	P13671	116609	Complement component C6 precursor	HEGSFIQGAEK	0.984068		1.20846	1.20846	Up	0.0282466	0	28.29	4.78898	0.169282	10	23.41	4.85534	0.207405	10
1.07649	749.35	483.32	2	1497.69	P13671	116609	Complement component C6 precursor	GEVLDNSFTGGICK	0.982319		1.16855	1.16855	Up	0.0341586	0	28.98	4.1758	0.144093	10	24.8	4.02741	0.162395	10
1.06133	638.836	498.55	2	1276.66	P13671	116609	Complement component C6 precursor	TLNICEVGTIR	0.987464		1.15864	1.15864	Up	0.180028	0	35.86	6.87527	0.191725	10	30.95	8.72293	0.281839	10
1.09148	1005.54	738.78	2	2010.08	P13671	116609	Complement component C6 precursor	ENPAVIDFELAPIVDLVR	0.948258		0.941397	-1.06225	Down	0.528433	-1	16.7333	1.22202	0.0730291	3	17.775	2.69861	0.151821	4
1.06634	670.701	738.86	3	2010.09	P13671	116609	Complement component C6 precursor	ENPAVIDFELAPIVDLVR	0.948258		1.06652	1.06652	Up	0.571719	0	32.87	6.36973	0.193785	10	30.82	9.24552	0.299984	10
1.05479	601.799	304.26	2	1202.59	P13671	116609	Complement component C6 precursor	HEGSFIQGAEK	0.984068		1.05727	1.05727	Up	0.652143	0	16	2.61534	0.163459	3	15.1333	1.5308	0.101154	3
1.07564	741.817	395.45	2	1482.63	P10643	116610	Complement component C7 precursor	EQTMSECEAGALR	0.999728		0.950026	-1.0526	Down	0.579903	0	23.05	4.16276	0.180597	8	24.2625	4.39218	0.181028	8
1.08455	837.677	489.1	3	2511.01	P10643	116610	Complement component C7 precursor	SCVGETTESTQCEDEELEHLR	0.853356		0.971953	-1.02886	Down	0.752506	0	20.0222	3.02439	0.151052	9	20.6	4.46178	0.216591	9
1.04944	574.604	411.06	3	1721.8	P07357	729167	Complement component C8 alpha chain precursor	LGSLGAACEQTQTEGAK	0.999998		1.12012	1.12012	Up	0.143959	0	17.95	1.71756	0.0956856	4	16.025	1.50859	0.0941396	4
1.08613	861.406	388.93	2	1721.8	P07357	729167	Complement component C8 alpha chain precursor	LGSLGAACEQTQTEGAK	0.999998		1.09684	1.09684	Up	0.211781	-1	20.9375	3.16089	0.150968	8	19.0889	2.58285	0.135306	9
1.04945	574.61	388.88	3	1721.81	P07357	729167	Complement component C8 alpha chain precursor	LGSLGAACEQTQTEGAK	0.999998		1.06576	1.06576	Up	0.391867	2	23.58	3.82326	0.16214	10	22.125	3.18916	0.144143	8
1.07479	733.712	618.9	3	2199.12	P07357	729167	Complement component C8 alpha chain precursor	YNPVVIDFEMQPIHEVLR	0.999983		1.07401	1.07401	Up	0.449904	0	48.76	9.69596	0.198851	10	45.4	9.75819	0.214938	10
1.04952	574.94	388.59	3	1722.81	P07357	729167	Complement component C8 alpha chain precursor	LGSLGAACEQTQTEGAK	0.87486	Deamidation(Q12)	1.14338	1.14338	Up	0.617075	4	31.1	3.04434	0.0978887	6	27.2	6.22254	0.22877	2
1.03418	497.257	374.14	2	993.506	P07357	729167	Complement component C8 alpha chain precursor	MESLGITSR	0.989354		1.03817	1.03817	Up	0.663441	0	70.17	10.288	0.146615	10	67.59	15.2517	0.22565	10
1.02133	432.262	421.02	2	863.515	P07357	729167	Complement component C8 alpha chain precursor	YILVIDK	0.867026		0.995249	-1.00477	Down	0.969243	0	58.65	18.0592	0.307915	10	58.93	13.6258	0.23122	10
1.08223	809.927	574.64	2	1618.85	P07358	20141201	Complement component C8 beta chain precursor	IPGIFELGISSQSDR	0.998638		1.16086	1.16086	Up	0.00702575	1	23.63	2.936	0.124249	10	20.3556	3.33883	0.164025	9
1.04319	540.286	574.66	3	1618.84	P07358	20141201	Complement component C8 beta chain precursor	IPGIFELGISSQSDR	0.998638		1.12295	1.12295	Up	0.0356374	1	20.55	2.03374	0.0989656	10	18.3	2.22823	0.121761	9
1.04123	531.268	333.7	2	1061.53	P07358	20141201	Complement component C8 beta chain precursor	SDLEVAHYK	0.995388		0.870432	-1.14885	Down	0.148915	1	26.2	1.41774	0.0541124	3	30.1	1.13137	0.0375871	2
1.0326	488.56	377.5	3	1463.67	P07358	20141201	Complement component C8 beta chain precursor	GDYTLNNVHACAK	0.957518		1.11329	1.11329	Up	0.183742	0	31.74	5.99133	0.188763	10	28.51	4.26939	0.149751	10
1.02658	457.896	388.37	3	1371.67	P07358	20141201	Complement component C8 beta chain precursor	TNSFEGPVLDHR	0.966964		1.06075	1.06075	Up	0.27619	-1	30.4222	3.17836	0.104475	9	28.68	3.57143	0.124527	10
1.03087	479.585	521.96	3	1436.74	P07358	20141201	Complement component C8 beta chain precursor	SLMLHYEFLQR	0.926652		0.975019	-1.02562	Down	0.798446	0	51.91	8.05556	0.155183	10	53.24	14.0175	0.26329	10
1.06826	686.306	598.16	3	2056.9	P07360	116613	Complement component C8 gamma chain precursor	YGFCEAADQFHVLDEVR	0.999988		1.05166	1.05166	Up	0.460243	0	92.43	16.1693	0.174936	10	87.89	9.85973	0.112183	10
1.07325	720.367	493.06	3	2159.09	P07360	116613	Complement component C8 gamma chain precursor	AEATTLHVAPQGTAMAVSTFR	0.850086		1.10762	1.10762	Up	0.832339	-2	22.3	7.16729	0.321403	7	20.1333	3.57071	0.177353	9
1.0524	589.813	419.56	2	1178.62	P07360	116613	Complement component C8 gamma chain precursor	QLYGDTGVLGR	0.990385		0.987037	-1.01313	Down	0.839616	0	38.07	5.90255	0.155045	10	38.57	4.93987	0.128075	10
1.06428	655.658	543.04	3	1964.96	P07360	116613	Complement component C8 gamma chain precursor	VQEAHLTEDQIFYFPK	0.998373		1.01525	1.01525	Up	0.905326	0	53.94	18.5639	0.344158	10	53.13	10.1297	0.190659	10
1.07477	733.391	575.4	2	1465.78	P02748	1352108	Complement component C9 precursor	DVVLTTTFVDDIK	0.909367		1.176	1.176	Up	0.0390235	0	32.54	2.45773	0.0755296	10	27.67	6.16226	0.222705	10
1.03795	516.275	357.51	2	1031.54	P02748	1352108	Complement component C9 precursor	VVEESELAR	0.982635		0.85901	-1.16413	Down	0.0537948	1	24.2778	3.42154	0.140933	9	28.2625	4.24834	0.150317	8
1.05123	583.316	435.59	2	1165.62	P02748	1352108	Complement component C9 precursor	TSNFNAAISLK	0.999509		1.16397	1.16397	Up	0.0591869	1	78.93	12.8684	0.163036	10	67.8111	11.0913	0.163561	9
1.03622	508.577	439.25	3	1523.72	P02748	1352108	Complement component C9 precursor	TEHYEEQIEAFK	0.99998		1.13478	1.13478	Up	0.0671451	0	110.63	10.5981	0.0957979	10	97.49	18.1283	0.18595	10
1.03793	516.27	337.44	2	1031.53	P02748	1352108	Complement component C9 precursor	VVEESELAR	0.982635		1.13272	1.13272	Up	0.117683	0	196.3	30.8763	0.157291	10	173.3	31.7107	0.182981	10
1.04026	526.287	552.02	3	1576.85	P02748	1352108	Complement component C9 precursor	RPWNVASLIYETK	0.996332		1.15818	1.15818	Up	0.119954	0	94.89	20.2153	0.213039	10	81.93	14.6842	0.179228	10
1.01258	391.212	116.55	2	781.416	P02748	1352108	Complement component C9 precursor	GEIHLGR	0.804626		0.78414	-1.27528	Down	0.122605	1	452.1	139.622	0.30883	10	576.556	185.6	0.321913	9
1.08014	788.93	551.66	2	1576.85	P02748	1352108	Complement component C9 precursor	RPWNVASLIYETK	0.996332		1.16032	1.16032	Up	0.128307	-1	21.3333	3.24325	0.152027	6	18.3857	3.17565	0.172724	7
1.07948	781.43	116.94	1	781.43	P02748	1352108	Complement component C9 precursor	GEIHLGR	0.804626		0.782595	-1.2778	Down	0.133425	-2	20.94	4.13195	0.197323	5	26.7571	7.98871	0.298564	7
1.01099	382.559	396.58	5	1908.76	P02748	1352108	Complement component C9 precursor	AEQCCEETASSISLHGK	0.999574		0.917981	-1.08935	Down	0.579184	0	19.4	2.78747	0.143684	3	21.1333	4.06243	0.192229	3
1.06093	636.939	403.58	3	1908.8	P02748	1352108	Complement component C9 precursor	AEQCCEETASSISLHGK	0.999574		0.957055	-1.04487	Down	0.728221	1	62.8375	14.8526	0.236365	8	65.6571	17.0063	0.259016	7
1.07152	708.354	589.52	2	1415.7	P00751	584908	Complement factor B precursor (C3/C5 convertase) (Properdin factor B) (Glycine-rich beta glycoprotein) (GBG) (PBF2) [Contains: Complement factor B Ba fragment; Complement factor B Bb fragment]	MGGDPITVIDEIR	0.991794		1.2123	1.2123	Up	0.0311456	0	49.28	6.84167	0.138833	10	40.65	9.03466	0.222255	10
1.08743	891.397	870.24	4	3562.56	P00751	584908	Complement factor B precursor (C3/C5 convertase) (Properdin factor B) (Glycine-rich beta glycoprotein) (GBG) (PBF2) [Contains: Complement factor B Ba fragment; Complement factor B Bb fragment]	DMENLEDVFYQMIDESQSLSLCGMVWEHR	0.99613		0.816286	-1.22506	Down	0.240495	1	29.35	8.68053	0.295759	10	35.9556	13.8601	0.385479	9
1.07726	758.827	731.12	4	3032.29	P00751	584908	Complement factor B precursor (C3/C5 convertase) (Properdin factor B) (Glycine-rich beta glycoprotein) (GBG) (PBF2) [Contains: Complement factor B Ba fragment; Complement factor B Bb fragment]	GHESCMGAVVSEYFVLTAAHCFTVDDK	0.9832		0.875975	-1.14158	Down	0.26368	1	23.7	4.50728	0.190181	10	27.0556	7.47631	0.276332	9
1.00779	363.216	425.66	2	725.425	P00751	584908	Complement factor B precursor (C3/C5 convertase) (Properdin factor B) (Glycine-rich beta glycoprotein) (GBG) (PBF2) [Contains: Complement factor B Ba fragment; Complement factor B Bb fragment]	HVIILM	0.82952		1.09237	1.09237	Up	0.295185	0	21.2875	3.31552	0.15575	8	19.4875	3.30516	0.169604	8
1.0237	443.25	767.44	4	1769.98	P00751	584908	Complement factor B precursor (C3/C5 convertase) (Properdin factor B) (Glycine-rich beta glycoprotein) (GBG) (PBF2) [Contains: Complement factor B Ba fragment; Complement factor B Bb fragment]	DFHINLFQVLPWLK	0.952831		1.11885	1.11885	Up	0.348859	-1	16.8667	2.3029	0.136535	3	15.075	2.12348	0.140861	4
1.03802	516.752	419.3	2	1032.5	P00751	584908	Complement factor B precursor (C3/C5 convertase) (Properdin factor B) (Glycine-rich beta glycoprotein) (GBG) (PBF2) [Contains: Complement factor B Ba fragment; Complement factor B Bb fragment]	IVLDPSGSMN	0.89366		1.1005	1.1005	Up	0.34892	0	30.66	6.85844	0.223693	10	27.86	6.13735	0.220293	10
1.03525	503.568	388.11	3	1508.69	P00751	584908	Complement factor B precursor (C3/C5 convertase) (Properdin factor B) (Glycine-rich beta glycoprotein) (GBG) (PBF2) [Contains: Complement factor B Ba fragment; Complement factor B Bb fragment]	VSEADSSNADWVTK	0.997565		1.08859	1.08859	Up	0.362528	0	45.22	6.89747	0.152531	10	41.54	10.315	0.248314	10
1.07154	708.369	569.13	2	1415.73	P00751	584908	Complement factor B precursor (C3/C5 convertase) (Properdin factor B) (Glycine-rich beta glycoprotein) (GBG) (PBF2) [Contains: Complement factor B Ba fragment; Complement factor B Bb fragment]	MGGDPITVIDEIR	0.991794		1.20958	1.20958	Up	0.386476	1	50.5	9.79643	0.193989	3	41.75	12.6572	0.303167	2
1.05258	590.66	767.86	3	1769.97	P00751	584908	Complement factor B precursor (C3/C5 convertase) (Properdin factor B) (Glycine-rich beta glycoprotein) (GBG) (PBF2) [Contains: Complement factor B Ba fragment; Complement factor B Bb fragment]	DFHINLFQVLPWLK	0.952831		1.09508	1.09508	Up	0.405372	0	167	42.2874	0.253218	10	152.5	33.1637	0.217467	10
1.08312	821.481	435.45	1	821.481	P00751	584908	Complement factor B precursor (C3/C5 convertase) (Properdin factor B) (Glycine-rich beta glycoprotein) (GBG) (PBF2) [Contains: Complement factor B Ba fragment; Complement factor B Bb fragment]	DLLYIGK	0.998389		0.930374	-1.07484	Down	0.453039	0	33.54	6.87559	0.204997	10	36.05	7.7305	0.214438	10
1.08869	920.484	647.79	3	2759.44	P00751	584908	Complement factor B precursor (C3/C5 convertase) (Properdin factor B) (Glycine-rich beta glycoprotein) (GBG) (PBF2) [Contains: Complement factor B Ba fragment; Complement factor B Bb fragment]	HVIILMTDGLHNMGGDPITVIDEIR	0.999994		0.941366	-1.06229	Down	0.49324	0	21.875	3.7511	0.171479	8	23.2375	3.99068	0.171735	8
1.09445	1188.18	871.33	3	3562.54	P00751	584908	Complement factor B precursor (C3/C5 convertase) (Properdin factor B) (Glycine-rich beta glycoprotein) (GBG) (PBF2) [Contains: Complement factor B Ba fragment; Complement factor B Bb fragment]	DMENLEDVFYQMIDESQSLSLCGMVWEHR	0.99613		0.913953	-1.09415	Down	0.506475	-2	19.65	2.24722	0.114362	4	21.5	5.85286	0.272226	6
1.02503	450.286	301.56	2	899.565	P00751	584908	Complement factor B precursor (C3/C5 convertase) (Properdin factor B) (Glycine-rich beta glycoprotein) (GBG) (PBF2) [Contains: Complement factor B Ba fragment; Complement factor B Bb fragment]	ISVIRPSK	0.999651		0.921759	-1.08488	Down	0.516296	0	39.82	13.518	0.339477	10	43.2	8.72391	0.201942	10
1.07877	774.33	452.88	2	1547.65	P00751	584908	Complement factor B precursor (C3/C5 convertase) (Properdin factor B) (Glycine-rich beta glycoprotein) (GBG) (PBF2) [Contains: Complement factor B Ba fragment; Complement factor B Bb fragment]	PHDFENGEYWPR	0.893418	Deamidation(N6)	1.06155	1.06155	Up	0.522286	0	93.48	19.8486	0.21233	10	88.06	17.185	0.195151	10
1.02602	454.913	460.16	3	1362.72	P00751	584908	Complement factor B precursor (C3/C5 convertase) (Properdin factor B) (Glycine-rich beta glycoprotein) (GBG) (PBF2) [Contains: Complement factor B Ba fragment; Complement factor B Bb fragment]	HVIILMTDGLHN	0.999594		0.937133	-1.06708	Down	0.53604	1	24.48	4.90981	0.200564	10	26.1222	6.23313	0.238614	9
1.04756	564.253	334.2	2	1127.5	P00751	584908	Complement factor B precursor (C3/C5 convertase) (Properdin factor B) (Glycine-rich beta glycoprotein) (GBG) (PBF2) [Contains: Complement factor B Ba fragment; Complement factor B Bb fragment]	DAQYAPGYDK	0.929635		1.04036	1.04036	Up	0.549651	0	185.6	30.7867	0.165877	10	178.4	20.9613	0.117496	10
1.06811	685.008	575.51	3	2053.01	P00751	584908	Complement factor B precursor (C3/C5 convertase) (Properdin factor B) (Glycine-rich beta glycoprotein) (GBG) (PBF2) [Contains: Complement factor B Ba fragment; Complement factor B Bb fragment]	TDGLHNMGGDPITVIDEIR	0.998531		1.04698	1.04698	Up	0.653926	1	19.5	3.81215	0.195495	9	18.625	4.03936	0.216878	8
1.07423	728.694	583.1	3	2184.07	P00751	584908	Complement factor B precursor (C3/C5 convertase) (Properdin factor B) (Glycine-rich beta glycoprotein) (GBG) (PBF2) [Contains: Complement factor B Ba fragment; Complement factor B Bb fragment]	MTDGLHNMGGDPITVIDEIR	0.995182		1.05479	1.05479	Up	0.665908	0	49.48	14.3346	0.289704	10	46.91	11.6974	0.249359	10
1.07048	701.835	351.09	2	1402.66	P00751	584908	Complement factor B precursor (C3/C5 convertase) (Properdin factor B) (Glycine-rich beta glycoprotein) (GBG) (PBF2) [Contains: Complement factor B Ba fragment; Complement factor B Bb fragment]	QLNEINYEDHK	0.999736		0.967597	-1.03349	Down	0.666422	0	45.09	8.6386	0.191586	10	46.6	6.62017	0.142064	10
1.06884	690.614	647.7	4	2759.43	P00751	584908	Complement factor B precursor (C3/C5 convertase) (Properdin factor B) (Glycine-rich beta glycoprotein) (GBG) (PBF2) [Contains: Complement factor B Ba fragment; Complement factor B Bb fragment]	HVIILMTDGLHNMGGDPITVIDEIR	0.999994		0.960918	-1.04067	Down	0.674996	0	76.22	14.3376	0.188108	10	79.32	17.9601	0.226425	10
1.08709	885.395	542.65	3	2654.17	P00751	584908	Complement factor B precursor (C3/C5 convertase) (Properdin factor B) (Glycine-rich beta glycoprotein) (GBG) (PBF2) [Contains: Complement factor B Ba fragment; Complement factor B Bb fragment]	WSGQTAICDNGAGYCSNPGIPIGTR	0.983117		0.971508	-1.02933	Down	0.685099	0	45.35	6.74393	0.148708	10	46.68	7.65518	0.163993	10
1.08714	885.726	544.31	3	2655.16	P00751	584908	Complement factor B precursor (C3/C5 convertase) (Properdin factor B) (Glycine-rich beta glycoprotein) (GBG) (PBF2) [Contains: Complement factor B Ba fragment; Complement factor B Bb fragment]	WSGQTAICDNGAGYCSNPGIPIGTR	0.998981	Deamidation(N10)	1.03317	1.03317	Up	0.694526	0	40.8	6.32245	0.154962	10	39.49	8.21874	0.208122	10
1.00735	360.53	301.41	3	1079.57	P00751	584908	Complement factor B precursor (C3/C5 convertase) (Properdin factor B) (Glycine-rich beta glycoprotein) (GBG) (PBF2) [Contains: Complement factor B Ba fragment; Complement factor B Bb fragment]	GDSGGPLIVHK	0.825473		0.977144	-1.02339	Down	0.705079	0	363.4	56.5532	0.155623	10	371.9	40.894	0.10996	10
1.03381	495.268	495.01	2	989.527	P00751	584908	Complement factor B precursor (C3/C5 convertase) (Properdin factor B) (Glycine-rich beta glycoprotein) (GBG) (PBF2) [Contains: Complement factor B Ba fragment; Complement factor B Bb fragment]	CLVNLIEK	0.993284		1.02257	1.02257	Up	0.732815	0	367	54.0966	0.147402	10	358.9	50.3001	0.140151	10
1.01666	411.237	435.39	2	821.466	P00751	584908	Complement factor B precursor (C3/C5 convertase) (Properdin factor B) (Glycine-rich beta glycoprotein) (GBG) (PBF2) [Contains: Complement factor B Ba fragment; Complement factor B Bb fragment]	DLLYIGK	0.998389		0.979104	-1.02134	Down	0.747388	0	388.9	65.8879	0.169421	10	397.2	45.5407	0.114654	10
1.09107	989.532	495.22	1	989.532	P00751	584908	Complement factor B precursor (C3/C5 convertase) (Properdin factor B) (Glycine-rich beta glycoprotein) (GBG) (PBF2) [Contains: Complement factor B Ba fragment; Complement factor B Bb fragment]	CLVNLIEK	0.993284		1.04378	1.04378	Up	0.77283	-1	15.1	0.707107	0.0468283	2	14.4667	2.12211	0.146689	3
1.0615	639.61	489.76	3	1916.81	P00751	584908	Complement factor B precursor (C3/C5 convertase) (Properdin factor B) (Glycine-rich beta glycoprotein) (GBG) (PBF2) [Contains: Complement factor B Ba fragment; Complement factor B Bb fragment]	FLCTGGVSPYADPNTCR	0.999918		1.0135	1.0135	Up	0.842924	0	112.6	18.6902	0.165988	10	111.1	14.3639	0.129288	10
1.02628	456.532	345.2	3	1367.58	P00751	584908	Complement factor B precursor (C3/C5 convertase) (Properdin factor B) (Glycine-rich beta glycoprotein) (GBG) (PBF2) [Contains: Complement factor B Ba fragment; Complement factor B Bb fragment]	LEDSVTYHCSR	1		1.01304	1.01304	Up	0.845336	0	264.1	38.777	0.146827	10	260.7	38.0498	0.145953	10
1.02197	434.886	305.44	3	1302.64	P00751	584908	Complement factor B precursor (C3/C5 convertase) (Properdin factor B) (Glycine-rich beta glycoprotein) (GBG) (PBF2) [Contains: Complement factor B Ba fragment; Complement factor B Bb fragment]	LPPTTTCQQQK	0.982476		0.984596	-1.01565	Down	0.850714	0	30.68	6.80127	0.221684	10	31.16	4.06645	0.130502	10
1.07698	754.844	387.92	2	1508.68	P00751	584908	Complement factor B precursor (C3/C5 convertase) (Properdin factor B) (Glycine-rich beta glycoprotein) (GBG) (PBF2) [Contains: Complement factor B Ba fragment; Complement factor B Bb fragment]	VSEADSSNADWVTK	0.997565		1.01374	1.01374	Up	0.852092	0	191.8	33.5254	0.174794	10	189.2	27.6317	0.146045	10
1.08712	885.485	767.66	2	1769.96	P00751	584908	Complement factor B precursor (C3/C5 convertase) (Properdin factor B) (Glycine-rich beta glycoprotein) (GBG) (PBF2) [Contains: Complement factor B Ba fragment; Complement factor B Bb fragment]	DFHINLFQVLPWLK	0.952831		0.979912	-1.0205	Down	0.862565	1	22.3	5.40159	0.242224	8	22.7571	4.62488	0.203228	7
1.02842	468.224	351.12	3	1402.66	P00751	584908	Complement factor B precursor (C3/C5 convertase) (Properdin factor B) (Glycine-rich beta glycoprotein) (GBG) (PBF2) [Contains: Complement factor B Ba fragment; Complement factor B Bb fragment]	QLNEINYEDHK	0.999736		1.00949	1.00949	Up	0.865037	0	212.8	30.2207	0.142014	10	210.8	20.671	0.0980596	10
1.06357	651.82	305.05	2	1302.63	P00751	584908	Complement factor B precursor (C3/C5 convertase) (Properdin factor B) (Glycine-rich beta glycoprotein) (GBG) (PBF2) [Contains: Complement factor B Ba fragment; Complement factor B Bb fragment]	LPPTTTCQQQK	0.982476		0.987314	-1.01285	Down	0.874815	0	72.38	15.1159	0.208841	10	73.31	10.4395	0.142402	10
1.07059	702.833	440.63	2	1404.66	P00751	584908	Complement factor B precursor (C3/C5 convertase) (Properdin factor B) (Glycine-rich beta glycoprotein) (GBG) (PBF2) [Contains: Complement factor B Ba fragment; Complement factor B Bb fragment]	PQGSCSLEGVEIK	1		0.988367	-1.01177	Down	0.918568	0	237.9	59.2873	0.249211	10	240.7	61.4637	0.255354	10
1.02859	468.897	440.75	3	1404.67	P00751	584908	Complement factor B precursor (C3/C5 convertase) (Properdin factor B) (Glycine-rich beta glycoprotein) (GBG) (PBF2) [Contains: Complement factor B Ba fragment; Complement factor B Bb fragment]	PQGSCSLEGVEIK	1		0.98868	-1.01145	Down	0.92032	0	41.05	9.44931	0.23019	10	41.52	11.1893	0.269491	10
1.03803	516.756	435.06	2	1032.5	P00751	584908	Complement factor B precursor (C3/C5 convertase) (Properdin factor B) (Glycine-rich beta glycoprotein) (GBG) (PBF2) [Contains: Complement factor B Ba fragment; Complement factor B Bb fragment]	IVLDPSGSMN	0.89366		1.0162	1.0162	Up	0.930078	1	65.85	5.99806	0.0910866	4	64.8	17.9209	0.276558	3
1.06799	684.304	345.16	2	1367.6	P00751	584908	Complement factor B precursor (C3/C5 convertase) (Properdin factor B) (Glycine-rich beta glycoprotein) (GBG) (PBF2) [Contains: Complement factor B Ba fragment; Complement factor B Bb fragment]	LEDSVTYHCSR	1		1.00507	1.00507	Up	0.950398	0	55.53	10.7674	0.193903	10	55.25	8.99559	0.162816	10
1.0379	516.236	446.42	3	1546.69	P00751	584908	Complement factor B precursor (C3/C5 convertase) (Properdin factor B) (Glycine-rich beta glycoprotein) (GBG) (PBF2) [Contains: Complement factor B Ba fragment; Complement factor B Bb fragment]	PHDFENGEYWPR	0.989178		0.994425	-1.00561	Down	0.965114	2	41.6167	7.05505	0.169525	6	41.85	8.43426	0.201535	4
1.04324	540.295	301.39	2	1079.58	P00751	584908	Complement factor B precursor (C3/C5 convertase) (Properdin factor B) (Glycine-rich beta glycoprotein) (GBG) (PBF2) [Contains: Complement factor B Ba fragment; Complement factor B Bb fragment]	GDSGGPLIVHK	0.825473		1.00239	1.00239	Up	0.972203	-1	89.825	13.1028	0.14587	8	89.6111	11.5828	0.129256	9
1.09027	958.911	489.63	2	1916.81	P00751	584908	Complement factor B precursor (C3/C5 convertase) (Properdin factor B) (Glycine-rich beta glycoprotein) (GBG) (PBF2) [Contains: Complement factor B Ba fragment; Complement factor B Bb fragment]	FLCTGGVSPYADPNTCR	0.999918		1.00225	1.00225	Up	0.978026	0	84.65	17.0213	0.201079	10	84.46	13.1234	0.155381	10
1.00781	363.506	384.57	3	1088.5	P08603	116131	Complement factor H precursor (H factor 1)	EYHFGQAVR	0.818412	Pyro_glu(N-term)	1.27561	1.27561	Up	0.0193572	1	19.74	1.46901	0.0744181	5	15.475	2.16545	0.139932	4
1.00554	348.169	354.89	3	1042.49	P08603	116131	Complement factor H precursor (H factor 1)	NGQWSEPPK	0.974913		1.18624	1.18624	Up	0.0785531	0	28.28	6.85108	0.242259	10	23.84	2.36653	0.099267	10
1.03791	516.236	465.7	3	1546.69	P08603	116131	Complement factor H precursor (H factor 1)	RPCGHPGDTPFGTF	0.986352		1.14096	1.14096	Up	0.153042	1	100.81	25.7681	0.255611	10	88.3556	17.6046	0.199248	9
1.07567	741.853	575.25	2	1482.7	P08603	116131	Complement factor H precursor (H factor 1)	CFEGFGIDGPAIAK	1		1.13163	1.13163	Up	0.161319	-1	23.0286	4.13349	0.179494	7	20.35	2.2659	0.111346	8
1.03126	481.57	465.66	3	1442.7	P08603	116131	Complement factor H precursor (H factor 1)	EGWIHTVCINGR	0.987865		1.1187	1.1187	Up	0.166272	0	63.05	10.9982	0.174436	10	56.36	9.68346	0.171814	10
1.0165	410.539	302.12	3	1229.6	P08603	116131	Complement factor H precursor (H factor 1)	SPPEISHGVVAH	0.999501		1.29538	1.29538	Up	0.185702	0	108.98	42.6866	0.391692	10	84.13	37.8908	0.450383	10
1.06688	674.982	573.17	3	2022.93	P08603	116131	Complement factor H precursor (H factor 1)	SVQCYHFGLSPDLPICK	0.88018		1.11471	1.11471	Up	0.198242	0	118.85	21.6385	0.182066	10	106.62	19.2106	0.180178	10
1.06258	646.283	487.89	3	1936.83	P08603	116131	Complement factor H precursor (H factor 1)	AQTTVTCMENGWSPTPR	1		0.690476	-1.44828	Down	0.245278	0	15.95	1.20208	0.0753656	2	23.1	6.78823	0.293863	2
1.03373	494.904	554.13	3	1482.7	P08603	116131	Complement factor H precursor (H factor 1)	CFEGFGIDGPAIAK	1		1.1053	1.1053	Up	0.258794	0	45.03	8.07397	0.179302	10	40.74	8.37525	0.205578	10
1.04153	532.3	403.57	2	1063.59	P08603	116131	Complement factor H precursor (H factor 1)	IDVHLVPDR	0.999982		1.08058	1.08058	Up	0.322286	0	46.13	8.20326	0.177829	10	42.69	6.8369	0.160152	10
1.04783	565.746	339.41	2	1130.48	P08603	116131	Complement factor H precursor (H factor 1)	EDCNELPPR	0.998405		1.09272	1.09272	Up	0.339821	0	64.23	13.1231	0.204314	10	58.78	11.6832	0.198762	10
1.05847	623.798	458.57	2	1246.59	P08603	116131	Complement factor H precursor (H factor 1)	CTSTGWIPAPR	0.995829		1.0925	1.0925	Up	0.34389	0	125.08	27.4842	0.219733	10	114.49	20.6511	0.180375	10
1.07565	741.844	554.13	2	1482.68	P08603	116131	Complement factor H precursor (H factor 1)	CFEGFGIDGPAIAK	1		1.08744	1.08744	Up	0.401887	0	225.1	49.0656	0.217972	10	207	45.1196	0.217969	10
1.01766	416.205	458.49	3	1246.6	P08603	116131	Complement factor H precursor (H factor 1)	CTSTGWIPAPR	0.995829		1.05446	1.05446	Up	0.413806	1	28.74	5.06627	0.176279	10	27.2556	2.97158	0.109027	9
1.07694	754.343	421.67	3	2261.01	P08603	116131	Complement factor H precursor (H factor 1)	TKEEYGHSEVVEYYCNPR	0.999993		0.90524	-1.10468	Down	0.436124	0	32.48	6.37788	0.196363	10	35.88	11.7927	0.328671	10
1.06646	671.356	389.77	2	1341.7	P08603	116131	Complement factor H precursor (H factor 1)	SPDVINGSPISQK	0.997062		1.0761	1.0761	Up	0.472509	0	64.62	13.8081	0.213682	10	60.05	9.49248	0.158076	10
1.00666	355.2	403.65	3	1063.58	P08603	116131	Complement factor H precursor (H factor 1)	IDVHLVPDR	0.999982		1.04992	1.04992	Up	0.525423	0	252.4	44.9276	0.178002	10	240.4	37.5624	0.15625	10
1.08644	868.086	557.93	3	2602.24	P08603	116131	Complement factor H precursor (H factor 1)	NTEILTGSWSDQTYPEGTQAIYK	0.991418		1.05963	1.05963	Up	0.527734	0	45.85	8.69601	0.189662	10	43.27	9.21328	0.212925	10
1.01002	377.501	339.35	3	1130.49	P08603	116131	Complement factor H precursor (H factor 1)	EDCNELPPR	0.998405		1.07878	1.07878	Up	0.554805	0	16.775	3.38169	0.201591	4	15.55	1.84481	0.118637	4
1.0325	488.217	332.75	2	975.427	P08603	116131	Complement factor H precursor (H factor 1)	FVCNSGYK	0.99702		1.05639	1.05639	Up	0.625411	-1	209.429	38.7077	0.184825	7	198.25	47.8024	0.241122	8
1.07342	722.005	607.29	3	2164	P08603	116131	Complement factor H precursor (H factor 1)	AVYTCNEGYQLLGEINYR	0.995321		1.03774	1.03774	Up	0.62645	0	60.5	10.3093	0.170402	10	58.3	9.54195	0.16367	10
1.06435	656.316	483.58	3	1966.93	P08603	116131	Complement factor H precursor (H factor 1)	EQVQSCGPPPELLNGNVK	0.999995		1.03979	1.03979	Up	0.636934	0	68.21	13.101	0.192069	10	65.6	11.1189	0.169495	10
1.06418	655.247	387	2	1309.49	P08603	116131	Complement factor H precursor (H factor 1)	CNMGYEYSER	0.999724		1.03923	1.03923	Up	0.665031	0	97.48	18.3629	0.188376	10	93.8	19.0167	0.202737	10
1.02478	449.186	330.23	2	897.365	P08603	116131	Complement factor H precursor (H factor 1)	CVEISCK	0.972402		1.03241	1.03241	Up	0.686744	0	216.6	36.3202	0.167683	10	209.8	37.8588	0.180452	10
1.09055	969.427	477.46	2	1937.85	P08603	116131	Complement factor H precursor (H factor 1)	AQTTVTCMENGWSPTPR	0.962977	Deamidation(N10)	0.967826	-1.03324	Down	0.688973	2	20.53	3.81897	0.186019	10	21.2125	4.09858	0.193216	8
1.05331	594.287	380.22	2	1187.57	P08603	116131	Complement factor H precursor (H factor 1)	CLPVTAPENGK	0.999318	Deamidation(N9)	1.0748	1.0748	Up	0.705351	0	121.56	31.4985	0.259119	10	113.1	27.5845	0.243895	10
1.06717	677.957	448.61	3	2031.86	P08603	116131	Complement factor H precursor (H factor 1)	EEYGHSEVVEYYCNPR	0.900943		1.09431	1.09431	Up	0.720383	-2	20.2667	6.56074	0.323721	3	18.52	5.52693	0.298431	5
1.02746	463.228	342.26	2	925.448	P08603	116131	Complement factor H precursor (H factor 1)	NGFYPATR	0.988184		0.972835	-1.02792	Down	0.752088	0	22.92	4.55578	0.198769	10	23.56	4.36506	0.185274	10
1.05699	615.319	338.67	2	1229.63	P08603	116131	Complement factor H precursor (H factor 1)	SPPEISHGVVAH	0.999501		1.03108	1.03108	Up	0.762038	0	51.42	10.3114	0.200532	10	49.87	12.1513	0.243659	10
1.06268	646.619	477.4	3	1937.84	P08603	116131	Complement factor H precursor (H factor 1)	AQTTVTCMENGWSPTPR	0.962977	Deamidation(N10)	1.02218	1.02218	Up	0.762282	0	34.57	5.86535	0.169666	10	33.82	6.74089	0.199317	10
1.06655	671.848	388.09	2	1342.69	P08603	116131	Complement factor H precursor (H factor 1)	SPDVINGSPISQK	1	Deamidation(N6)	1.02389	1.02389	Up	0.764978	-1	111.9	14.7055	0.131416	8	109.289	20.4411	0.187037	9
1.02806	465.929	513	3	1395.77	P08603	116131	Complement factor H precursor (H factor 1)	SSNLIILEEHLK	0.999974		0.982945	-1.01735	Down	0.834473	0	282.4	42.0217	0.148802	10	287.3	59.6472	0.207613	10
1.08537	850.366	435.35	2	1699.72	P08603	116131	Complement factor H precursor (H factor 1)	MSDSYQYGEEVTYK	0.998527		1.07039	1.07039	Up	0.850107	0	48.05	11.5444	0.240259	10	44.89	9.68681	0.21579	10
1.05027	578.77	393.17	2	1156.53	P08603	116131	Complement factor H precursor (H factor 1)	TGESVEFVCK	1		1.03121	1.03121	Up	0.864277	2	119.775	40.608	0.339036	8	116.15	36.6544	0.315578	6
1.04543	552.77	288.72	2	1104.53	P08603	116131	Complement factor H precursor (H factor 1)	IVSSAMEPDR	1		0.990103	-1.01	Down	0.911224	0	50.02	7.14311	0.142805	10	50.52	11.9698	0.236931	10
1.01651	410.545	338.62	3	1229.62	P08603	116131	Complement factor H precursor (H factor 1)	SPPEISHGVVAH	0.999501		1.00827	1.00827	Up	0.923296	0	317.1	56.6774	0.178737	10	314.5	62.2615	0.19797	10
1.03079	479.227	505.38	2	957.446	P08603	116131	Complement factor H precursor (H factor 1)	NDFTWFK	0.910266		1.00825	1.00825	Up	0.930183	0	158.9	32.8243	0.206572	10	157.6	32.6095	0.206913	10
1.04544	552.771	334.92	2	1104.54	P08603	116131	Complement factor H precursor (H factor 1)	IVSSAMEPDR	1		1.05578	1.05578	Up	0.939675	0	185.5	43.638	0.235245	10	175.7	41.9551	0.238788	10
1.05324	593.795	370.9	2	1186.58	P08603	116131	Complement factor H precursor (H factor 1)	CLPVTAPENGK	0.999318		1.00686	1.00686	Up	0.947809	0	52.87	11.6235	0.219851	10	52.51	12.609	0.240126	10
1.06014	632.288	426.36	2	1263.57	P08603	116131	Complement factor H precursor (H factor 1)	DGWSAQPTCIK	0.975089		1.00517	1.00517	Up	0.955585	0	147.8	28.6853	0.194082	10	147.04	31.4271	0.213731	10
1.05817	622.265	359.06	2	1243.52	P08603	116131	Complement factor H precursor (H factor 1)	TGDEITYQCR	0.936455		1.00442	1.00442	Up	0.962212	0	161.5	30.0971	0.18636	10	160.79	35.7286	0.222206	10
1.06652	671.838	401.72	2	1342.67	P08603	116131	Complement factor H precursor (H factor 1)	SPDVINGSPISQK	1	Deamidation(N6)	1.00397	1.00397	Up	0.962619	0	556.3	106.983	0.192312	10	554.1	99.9082	0.180307	10
1.06992	698.392	513.14	2	1395.78	P08603	116131	Complement factor H precursor (H factor 1)	SSNLIILEEHLK	0.999974		1.02661	1.02661	Up	0.96985	0	53.62	9.28593	0.17318	10	52.23	11.5835	0.221779	10
1.00868	368.849	334.79	3	1104.53	P08603	116131	Complement factor H precursor (H factor 1)	IVSSAMEPDR	1		1.0626	1.0626	Up	1	-1	18.56	3.37831	0.182021	5	17.4667	1.23072	0.070461	6
1.09212	1030.43	575.63	2	2059.86	Q02985	13124752	Complement factor H-related protein 3 precursor (FHR-3) (H factor-like protein 3) (DOWN16)	CYFPYLENGYNQNYGR	0.982632	Deamidation(N8)	0.926012	-1.0799	Down	0.392667	2	16.02	1.19457	0.0745675	5	17.3	2.00749	0.11604	3
1.05392	597.323	539.51	2	1193.64	P05156	116133	Complement factor I precursor (C3B/C4B inactivator)	VFSLQWGEVK	0.984726	Deamidation(Q5)	1.5025	1.5025	Up	0.275896	0	45.15	20.4792	0.453581	4	30.05	14.1333	0.470326	4
1.06661	672.017	704.46	3	2014.04	P05156	116133	Complement factor I precursor (C3B/C4B inactivator)	YQIWTTVVDWIHPDLK	0.999978		0.891333	-1.12192	Down	0.383718	0	89.16	15.9801	0.179229	10	100.03	34.5819	0.345715	10
1.03991	524.765	303.51	2	1048.52	P05156	116133	Complement factor I precursor (C3B/C4B inactivator)	TSQEDLVEK	0.994405		1.14473	1.14473	Up	0.392916	0	34.01	10.5791	0.311057	10	29.71	11.3724	0.382781	10
1.04896	571.781	339.32	2	1142.55	P05156	116133	Complement factor I precursor (C3B/C4B inactivator)	SLECLHPGTK	0.980108		0.955661	-1.0464	Down	0.52195	0	38.15	6.77713	0.177644	10	39.92	5.22809	0.130964	10
1.07315	719.908	582.05	2	1438.81	P05156	116133	Complement factor I precursor (C3B/C4B inactivator)	AQLGDLPWQVAIK	0.908866		1.03171	1.03171	Up	0.593969	0	76.13	10.3307	0.135697	10	73.79	8.88925	0.120467	10
1.01075	381.521	339.27	3	1142.55	P05156	116133	Complement factor I precursor (C3B/C4B inactivator)	SLECLHPGTK	0.980108		0.96875	-1.03226	Down	0.650579	0	145.7	26.4829	0.181763	10	150.4	18.3133	0.121764	10
1.05383	596.822	536.88	2	1192.64	P05156	116133	Complement factor I precursor (C3B/C4B inactivator)	VFSLQWGEVK	0.999997		0.982923	-1.01737	Down	0.678903	-3	95.9333	7.19935	0.0750454	6	97.6	12.5904	0.129	9
1.02728	462.228	325.13	3	1384.67	P05156	116133	Complement factor I precursor (C3B/C4B inactivator)	HGNTDSEGIVEVK	1		0.986278	-1.01391	Down	0.880499	0	81.94	15.7575	0.192305	10	83.08	17.6188	0.21207	10
1.0691	692.84	325.14	2	1384.67	P05156	116133	Complement factor I precursor (C3B/C4B inactivator)	HGNTDSEGIVEVK	1		1.0103	1.0103	Up	0.904768	0	26.48	4.55505	0.172018	10	26.21	5.36003	0.204503	10
1.08637	866.43	591.35	3	2597.27	P05156	116133	Complement factor I precursor (C3B/C4B inactivator)	IIFHENYNAGTYQNDIALIEMK	0.944183		1.0069	1.0069	Up	0.924728	0	26.25	3.46579	0.13203	10	26.07	4.8148	0.184688	10
1.03104	480.275	582	3	1438.81	P05156	116133	Complement factor I precursor (C3B/C4B inactivator)	AQLGDLPWQVAIK	0.908866		0.997327	-1.00268	Down	0.957737	0	33.58	4.5443	0.135328	10	33.67	2.68703	0.0798048	10
1.03537	503.779	415.64	2	1006.55	P05156	116133	Complement factor I precursor (C3B/C4B inactivator)	IVIEYVDR	0.999843		1.00884	1.00884	Up	1	0	136.9	16.6697	0.121765	10	135.7	21.649	0.159535	10
1.02144	432.769	301.96	2	864.53	P08185	115851	Corticosteroid-binding globulin precursor (CBG) (Transcortin)	HLVALSPK	0.841609		0.74808	-1.33675	Down	0.377225	0	45.4667	17.9012	0.393721	9	60.7778	33.8849	0.557522	9
1.00025	302.171	119.7	2	603.335	Q9Y2R4	34582345	DEAD-box protein 52 (Putative ATP-dependent RNA helicase ROK1-like) (HUSSY-19)	GPKSSK	0.920014		0.856406	-1.16767	Down	0.24716	-2	49.8	7.77817	0.156188	2	58.15	5.6701	0.0975081	4
1.01632	409.731	311.64	2	818.455	Q96BY6	32469767	Dedicator of cytokinesis protein 10 (Protein zizimin 3)	LQGSVSVK	0.930606	Deamidation(Q2)	1.11819	1.11819	Up	0.23551	-1	43.8667	8.08826	0.184383	9	39.23	8.32961	0.212327	10
1.08977	944.468	493.69	1	944.468	Q8TDM6	27734271	Discs, large homolog 5 (Placenta and prostate DLG) (Discs large protein P-dlg)	ETEDIDLK	0.923145	Pyro_glu(N-term)	0.96195	-1.03956	Down	0.713393	0	79.13	19.0463	0.240696	10	82.26	18.4608	0.224421	10
1.02946	472.74	493.61	2	944.473	Q8TDM6	27734271	Discs, large homolog 5 (Placenta and prostate DLG) (Discs large protein P-dlg)	ETEDIDLK	0.923145	Pyro_glu(N-term)	0.996995	-1.00301	Down	0.976936	0	136.05	33.9998	0.249907	10	136.46	28.2525	0.207039	10
1.03921	522.254	353.21	2	1043.5	O60673	3913527	DNA polymerase zeta catalytic subunit (hREV3)	SLNNTYGFK	0.804872		1.01591	1.01591	Up	0.762282	0	84.92	15.8027	0.186089	10	83.59	11.8895	0.142236	10
1.01306	393.742	403.4	2	786.477	NP_899243.1	34485720	echinoderm microtubule associated protein like 5 [Homo sapiens]	VLVATGQV	0.970573		1.0826	1.0826	Up	0.35321	0	61.73	9.47864	0.15355	10	57.02	12.3907	0.217304	10
1.01316	394.227	382.33	2	787.447	NP_899243.1	34485720	echinoderm microtubule associated protein like 5 [Homo sapiens]	VLVATGQV	0.970573	Deamidation(Q7)	1.06795	1.06795	Up	0.602561	0	20.825	3.9811	0.191169	4	19.5	2.65456	0.136131	4
1.0037	333.497	374.22	3	998.475	Q16610	2498323	Extracellular matrix protein 1 precursor (Secretory component p85)	VTPNLMGHL	0.842923	Deamidation(N4),Oxidation(M6)	1.16995	1.16995	Up	0.439667	4	22.2875	6.5695	0.294762	8	19.05	6.33167	0.332371	4
1.06486	659.34	343.29	2	1317.67	Q16610	2498323	Extracellular matrix protein 1 precursor (Secretory component p85)	NVALVSGDTENAK	0.992149		0.908861	-1.10028	Down	0.638592	-2	17.95	1.76777	0.0984828	2	19.75	3.74299	0.189519	4
1.00542	347.503	355.42	3	1040.49	Q9UKT6	37537865	F-box/LRR-repeat protein 3B (F-box and leucine-rich repeat protein 3B)	STHPDLIQQ	0.971265	Deamidation(Q8),Deamidation(C-term)	0.941842	-1.06175	Down	0.444984	2	41.0778	5.21962	0.127067	9	43.6143	7.10034	0.162798	7
1.03875	520.246	354.6	2	1039.48	Q9UKT6	37537865	F-box/LRR-repeat protein 3B (F-box and leucine-rich repeat protein 3B)	STHPDLIQQ	0.971265	Deamidation(Q8)	0.962552	-1.0389	Down	0.589476	0	52.05	5.29497	0.101728	4	54.075	4.73383	0.087542	4
1.065	660.816	321.92	2	1320.62	P02671	1706799	Fibrinogen alpha/alpha-E chain precursor [Contains: Fibrinopeptide A]	NPGSSGTGGTATWK	0.999999		1.21605	1.21605	Up	0.106447	-1	26.7125	6.11332	0.228856	8	21.9667	5.08454	0.231466	9
1.03604	507.587	553.18	3	1520.75	P02671	1706799	Fibrinogen alpha/alpha-E chain precursor [Contains: Fibrinopeptide A]	GLIDEVNQDFTNR	0.999993		1.20068	1.20068	Up	0.139188	0	27.3889	6.79843	0.248218	9	22.8111	5.59898	0.24545	9
1.08837	911.52	460.81	1	911.52	P02671	1706799	Fibrinogen alpha/alpha-E chain precursor [Contains: Fibrinopeptide A]	QLEQVIAK	0.99945	Pyro-glu(N-term)	1.16886	1.16886	Up	0.171288	0	21.5571	3.0182	0.140009	7	18.4429	4.71623	0.255721	7
1.08165	804.434	317.17	1	804.434	P02671	1706799	Fibrinogen alpha/alpha-E chain precursor [Contains: Fibrinopeptide A]	AQLVDMK	0.998845		1.07073	1.07073	Up	0.173217	0	17.56	1.76579	0.100557	5	16.4	3.72357	0.227047	5
1.02861	468.946	278.18	4	1872.76	P02671	1706799	Fibrinogen alpha/alpha-E chain precursor [Contains: Fibrinopeptide A]	MADEAGSEADHEGTHSTK	0.999946		0.910851	-1.09787	Down	0.271589	1	74.95	11.6845	0.155898	8	82.2857	7.87706	0.0957282	7
1.03483	501.252	384.56	3	1501.74	P02671	1706799	Fibrinogen alpha/alpha-E chain precursor [Contains: Fibrinopeptide A]	MELERPGGNEITR	0.994731		0.886965	-1.12744	Down	0.317058	0	134.878	33.9037	0.251366	9	152.067	36.64	0.240947	9
1.04569	553.836	353.58	2	1106.66	P02671	1706799	Fibrinogen alpha/alpha-E chain precursor [Contains: Fibrinopeptide A]	VQHIQLLQK	0.999847		0.904335	-1.10578	Down	0.329859	2	80.7571	21.4311	0.265377	7	89.3	20.5063	0.229634	5
1.0451	550.813	440.07	2	1100.62	P02671	1706799	Fibrinogen alpha/alpha-E chain precursor [Contains: Fibrinopeptide A]	RLEVDIDIK	0.999883		0.979211	-1.02123	Down	0.331387	0	96.3	57.9041	0.601288	9	98.3444	88.7187	0.902122	9
1.09084	982.87	602.25	2	1964.73	P02671	1706799	Fibrinogen alpha/alpha-E chain precursor [Contains: Fibrinopeptide A]	DSDWPFCSDEDWNYK	0.999953		1.10387	1.10387	Up	0.373074	-1	26.775	5.13775	0.191886	8	24.2556	6.1693	0.254346	9
1.04594	555.922	339.66	3	1665.75	P02671	1706799	Fibrinogen alpha/alpha-E chain precursor [Contains: Fibrinopeptide A]	SAGSWNSGSSGPGSTGNR	0.983707		1.15781	1.15781	Up	0.384091	0	26.1375	9.38493	0.35906	8	22.575	6.02275	0.266789	8
1.09248	1043.8	674.8	3	3129.4	P02671	1706799	Fibrinogen alpha/alpha-E chain precursor [Contains: Fibrinopeptide A]	EVVTSEDGSDCPEAMDLGTLSGIGTLDGFR	1		1.08245	1.08245	Up	0.442306	0	32.8222	6.77214	0.206328	9	30.3222	6.69044	0.220645	9
1.0592	627.307	391.75	2	1253.61	P02671	1706799	Fibrinogen alpha/alpha-E chain precursor [Contains: Fibrinopeptide A]	LGEFVSETESR	1		1.14047	1.14047	Up	0.443237	0	150.93	56.7059	0.37571	10	132.34	49.0065	0.370308	10
1.02624	456.262	460.63	2	911.517	P02671	1706799	Fibrinogen alpha/alpha-E chain precursor [Contains: Fibrinopeptide A]	QLEQVIAK	0.99945	Pyro-glu(N-term)	1.09477	1.09477	Up	0.522498	0	75.8556	21.8	0.287388	9	69.2889	20.7955	0.300127	9
1.03712	512.903	444.02	3	1536.69	P02671	1706799	Fibrinogen alpha/alpha-E chain precursor [Contains: Fibrinopeptide A]	ADSGEGDFLAEGGGVR	1		1.04764	1.04764	Up	0.526723	1	54.3333	9.25351	0.17031	9	51.8625	6.3112	0.121691	8
1.05872	624.929	278.16	3	1872.77	P02671	1706799	Fibrinogen alpha/alpha-E chain precursor [Contains: Fibrinopeptide A]	MADEAGSEADHEGTHSTK	0.999946		0.947476	-1.05544	Down	0.570398	0	25.8556	5.64405	0.218291	9	27.2889	4.81338	0.176386	9
1.00845	367.55	441.55	3	1100.64	P02671	1706799	Fibrinogen alpha/alpha-E chain precursor [Contains: Fibrinopeptide A]	RLEVDIDIK	0.999883		1.07753	1.07753	Up	0.584113	0	64.0889	12.4109	0.193652	9	59.4778	21.2831	0.357833	9
1.07473	733.337	452.76	2	1465.67	P02671	1706799	Fibrinogen alpha/alpha-E chain precursor [Contains: Fibrinopeptide A]	DSGEGDFLAEGGGVR	0.999939		1.05636	1.05636	Up	0.672048	-1	29.05	8.10309	0.278936	8	27.5	6.4469	0.234433	9
1.07668	751.38	384.58	2	1501.75	P02671	1706799	Fibrinogen alpha/alpha-E chain precursor [Contains: Fibrinopeptide A]	MELERPGGNEITR	0.994731		0.965032	-1.03623	Down	0.682081	-2	19.4333	2.65229	0.136482	6	20.1375	3.6241	0.179968	8
1.0536	595.777	328.23	2	1190.55	P02671	1706799	Fibrinogen alpha/alpha-E chain precursor [Contains: Fibrinopeptide A]	QFTSSTSYNR	1		0.961907	-1.0396	Down	0.73421	0	56.9556	13.8353	0.242914	9	59.2111	13.8612	0.234098	9
1.03124	481.266	480.21	3	1441.78	P02671	1706799	Fibrinogen alpha/alpha-E chain precursor [Contains: Fibrinopeptide A]	MKPVPDLVPGNFK	0.997009		0.978028	-1.02247	Down	0.791702	0	202.778	31.0877	0.153309	9	207.333	40.2213	0.193993	9
1.02782	464.773	335.33	2	928.538	P02671	1706799	Fibrinogen alpha/alpha-E chain precursor [Contains: Fibrinopeptide A]	QLEQVIAK	0.999929		0.977389	-1.02313	Down	0.793612	0	297.778	51.7875	0.173913	9	304.667	57.8835	0.18999	9
1.07823	768.852	443.92	2	1536.7	P02671	1706799	Fibrinogen alpha/alpha-E chain precursor [Contains: Fibrinopeptide A]	ADSGEGDFLAEGGGVR	1		1.02622	1.02622	Up	0.807546	0	94.8111	20.9322	0.220778	9	92.3889	20.5604	0.222542	9
1.03493	501.584	398.22	3	1502.74	P02671	1706799	Fibrinogen alpha/alpha-E chain precursor [Contains: Fibrinopeptide A]	MELERPGGNEITR	0.993713	Deamidation(N9)	1.02457	1.02457	Up	0.811883	1	25.6143	3.94986	0.154206	7	25	4.9449	0.197796	6
1.0734	721.898	479.44	2	1442.79	P02671	1706799	Fibrinogen alpha/alpha-E chain precursor [Contains: Fibrinopeptide A]	MKPVPDLVPGNFK	0.886893	Deamidation(N11)	0.999117	-1.00088	Down	0.816961	2	28.275	6.55661	0.231887	4	28.3	0.565685	0.0199889	2
1.07997	786.842	321.6	2	1572.68	P02671	1706799	Fibrinogen alpha/alpha-E chain precursor [Contains: Fibrinopeptide A]	GGSTSYGTGSETESPR	1		1.01583	1.01583	Up	0.881897	0	65.5778	14.1315	0.215492	9	64.5556	14.594	0.226069	9
1.03994	524.899	321.6	3	1572.68	P02671	1706799	Fibrinogen alpha/alpha-E chain precursor [Contains: Fibrinopeptide A]	GGSTSYGTGSETESPR	1		0.985394	-1.01482	Down	0.889959	0	22.4889	4.32679	0.192397	9	22.8222	5.63688	0.246991	9
1.01495	402.717	317.45	2	804.426	P02671	1706799	Fibrinogen alpha/alpha-E chain precursor [Contains: Fibrinopeptide A]	AQLVDMK	0.998845		0.989826	-1.01028	Down	0.897457	0	259.444	38.9939	0.150298	9	262.111	46.9932	0.179287	9
1.03603	507.582	537.47	3	1520.73	P02671	1706799	Fibrinogen alpha/alpha-E chain precursor [Contains: Fibrinopeptide A]	GLIDEVNQDFTNR	0.999993		1.01082	1.01082	Up	0.898294	0	155.667	25.2438	0.162166	9	154	29.056	0.188675	9
1.0164	410.196	356.36	4	1637.76	P02671	1706799	Fibrinogen alpha/alpha-E chain precursor [Contains: Fibrinopeptide A]	ESSSHHPGIAEFPSR	1		0.982117	-1.01821	Down	0.898438	-1	91.7625	28.6089	0.311771	8	93.4333	23.7788	0.2545	9
1.04873	570.784	343.72	2	1140.56	P02671	1706799	Fibrinogen alpha/alpha-E chain precursor [Contains: Fibrinopeptide A]	GSESGIFTNTK	1		1.0105	1.0105	Up	0.917869	0	70.5667	12.1569	0.172275	9	69.8333	17.0804	0.244588	9
1.00883	369.556	353.52	3	1106.65	P02671	1706799	Fibrinogen alpha/alpha-E chain precursor [Contains: Fibrinopeptide A]	VQHIQLLQK	0.999847		0.990955	-1.00913	Down	0.919769	0	389.556	76.5573	0.196525	9	393.111	70.7327	0.17993	9
1.0376	515.25	436.22	2	1029.49	P02671	1706799	Fibrinogen alpha/alpha-E chain precursor [Contains: Fibrinopeptide A]	NSLFEYQK	0.995416	Deamidation(N1)	1.00748	1.00748	Up	0.924867	2	47.62	6.78653	0.142514	5	47.2667	3.32616	0.0703701	3
1.07746	760.864	537.56	2	1520.72	P02671	1706799	Fibrinogen alpha/alpha-E chain precursor [Contains: Fibrinopeptide A]	GLIDEVNQDFTNR	0.999993		0.981431	-1.01892	Down	0.929528	0	158.556	30.1832	0.190364	9	161.556	31.7534	0.196548	9
1.07693	754.015	547.74	3	2260.03	P02671	1706799	Fibrinogen alpha/alpha-E chain precursor [Contains: Fibrinopeptide A]	PNNPDWGTFEEVSGNVSPGTR	1		0.994267	-1.00577	Down	0.952063	0	57.8111	10.9645	0.189661	9	58.1444	12.1594	0.209124	9
1.04439	546.595	356.34	3	1637.77	P02671	1706799	Fibrinogen alpha/alpha-E chain precursor [Contains: Fibrinopeptide A]	ESSSHHPGIAEFPSR	1		0.996678	-1.00333	Down	0.981068	0	40	12.6199	0.315498	9	40.1333	10.767	0.26828	9
1.08096	797.372	428.39	2	1593.74	P02671	1706799	Fibrinogen alpha/alpha-E chain precursor [Contains: Fibrinopeptide A]	HPDEAAFFDTASTGK	0.976139		1.03361	1.03361	Up	1	0	34.1667	8.49706	0.248694	9	33.0556	6.87479	0.207977	9
1.04883	571.276	349.66	2	1141.55	P02671	1706799	Fibrinogen alpha/alpha-E chain precursor [Contains: Fibrinopeptide A]	GSESGIFTNTK	1	Deamidation(N9)	0.797101	-1.25455	Down		2	14.6667	0.493288	0.0336333	3	18.4			1
1.08871	920.94	485.98	2	1840.87	P02675	399492	Fibrinogen beta chain precursor [Contains: Fibrinopeptide B]	GGETSEMYLIQPDSSVK	0.998147		1.22511	1.22511	Up	0.132866	1	24.2571	5.2284	0.215541	7	19.8	4.66862	0.235789	6
1.05678	614.296	486.34	3	1840.87	P02675	399492	Fibrinogen beta chain precursor [Contains: Fibrinopeptide B]	GGETSEMYLIQPDSSVK	0.998147		1.19755	1.19755	Up	0.164203	0	36.9111	10.5901	0.286909	9	30.8222	6.45557	0.209445	9
1.05147	584.811	377.09	2	1168.61	P02675	399492	Fibrinogen beta chain precursor [Contains: Fibrinopeptide B]	PAPPPISGGGYR	0.999859		1.18778	1.18778	Up	0.280564	0	146.189	49.2262	0.33673	9	123.078	37.5786	0.305324	9
1.0875	893.896	570.21	2	1786.79	P02675	399492	Fibrinogen beta chain precursor [Contains: Fibrinopeptide B]	NYCGLPGEYWLGNDK	0.999986		1.11597	1.11597	Up	0.281205	0	62.9778	10.693	0.169789	9	56.4333	13.9326	0.246886	9
1.04161	532.763	509.48	4	2128.03	P02675	399492	Fibrinogen beta chain precursor [Contains: Fibrinopeptide B]	HQLYIDETVNSNIPTNLR	1	Deamidation(N10)	0.98018	-1.02022	Down	0.296258	0	18.1333	1.79629	0.0990602	6	18.5	7.40081	0.400044	6
1.08515	846.404	693	2	1691.8	P02675	399492	Fibrinogen beta chain precursor [Contains: Fibrinopeptide B]	MGPTELLIEMEDWK	0.999924		0.844641	-1.18393	Down	0.304926	0	121.722	24.3183	0.199785	9	144.111	57.4183	0.398431	9
1.01986	426.236	297.09	2	851.464	P02675	399492	Fibrinogen beta chain precursor [Contains: Fibrinopeptide B]	YQISVNK	0.933929		0.640907	-1.56029	Down	0.310628	1	31.1	14.3414	0.461137	5	48.525	27.4959	0.566633	4
1.08776	898.924	673.83	4	3592.67	P02675	399492	Fibrinogen beta chain precursor [Contains: Fibrinopeptide B]	APDAGGCLHADPDLGVLCPTGCQLQEALLQQER	1		1.11675	1.11675	Up	0.315999	0	23.9125	5.3164	0.222327	8	21.4125	4.21814	0.196994	8
1.05582	607.936	547.95	3	1821.79	P02675	399492	Fibrinogen beta chain precursor [Contains: Fibrinopeptide B]	TMTIHNGMFFSTYDR	0.998907	Deamidation(N6)	0.901476	-1.10929	Down	0.352758	0	52.2556	12.0856	0.23128	9	57.9667	13.2003	0.227722	9
1.04764	564.604	693.09	3	1691.8	P02675	399492	Fibrinogen beta chain precursor [Contains: Fibrinopeptide B]	MGPTELLIEMEDWK	0.999924		0.88942	-1.12433	Down	0.379086	0	144.778	24.9589	0.172394	9	162.778	53.4551	0.328393	9
1.02993	475.219	342.98	2	949.43	P02675	399492	Fibrinogen beta chain precursor [Contains: Fibrinopeptide B]	ECEEIIR	0.912212		1.07987	1.07987	Up	0.399336	0	222.333	24.0156	0.108016	9	205.889	50.9668	0.247545	9
1.01985	426.232	339.25	2	851.456	P02675	399492	Fibrinogen beta chain precursor [Contains: Fibrinopeptide B]	YQISVNK	0.933929		0.949946	-1.05269	Down	0.540033	0	394.333	60.2827	0.152872	9	415.111	79.0276	0.190377	9
1.08706	884.898	504.71	2	1768.79	P02675	399492	Fibrinogen beta chain precursor [Contains: Fibrinopeptide B]	DNENVVNEYSSELEK	0.999684		0.941327	-1.06233	Down	0.55197	0	94.3	16.97	0.179957	9	100.178	23.4665	0.234248	9
1.03769	515.57	510.87	3	1544.69	P02675	399492	Fibrinogen beta chain precursor [Contains: Fibrinopeptide B]	HGTDDGVVWMNWK	1		0.941923	-1.06166	Down	0.555589	0	120.378	21.2894	0.176855	9	127.8	30.1365	0.23581	9
1.05249	590.271	504.72	3	1768.8	P02675	399492	Fibrinogen beta chain precursor [Contains: Fibrinopeptide B]	DNENVVNEYSSELEK	0.999684		0.948276	-1.05455	Down	0.559068	0	57.4444	7.41133	0.129017	9	60.5778	13.7863	0.22758	9
1.08234	810.894	469.72	2	1620.78	P02675	399492	Fibrinogen beta chain precursor [Contains: Fibrinopeptide B]	TPCTVSCNIPVVSGK	0.899413		0.906953	-1.10259	Down	0.581492	-1	88.7	33.4757	0.377403	6	97.8	21.3066	0.217859	7
1.0718	710.033	507.45	3	2128.08	P02675	399492	Fibrinogen beta chain precursor [Contains: Fibrinopeptide B]	HQLYIDETVNSNIPTNLR	1	Deamidation(N10)	0.905249	-1.10467	Down	0.603425	-2	45.7	12.5844	0.275369	4	50.4833	15.1354	0.299811	6
1.07817	768.37	367.76	2	1535.73	P02675	399492	Fibrinogen beta chain precursor [Contains: Fibrinopeptide B]	AHYGGFTVQNEANK	1		1.06977	1.06977	Up	0.604515	-3	19.1667	2.54231	0.132642	3	17.9167	4.33009	0.241679	6
1.06119	638.294	404.45	2	1275.58	P02675	399492	Fibrinogen beta chain precursor [Contains: Fibrinopeptide B]	DNDGWLTSDPR	0.999999		0.929535	-1.07581	Down	0.652625	-1	103.011	28.9377	0.280918	9	110.82	44.3289	0.400008	10
1.08553	851.466	339.14	1	851.466	P02675	399492	Fibrinogen beta chain precursor [Contains: Fibrinopeptide B]	YQISVNK	0.933929		0.905237	-1.10468	Down	0.654365	0	20.7429	2.94893	0.142166	7	22.9143	5.88598	0.256869	7
1.06118	638.283	431.06	2	1275.56	P02675	399492	Fibrinogen beta chain precursor [Contains: Fibrinopeptide B]	DNDGWLTSDPR	0.999999		0.965859	-1.03535	Down	0.68296	1	173.64	62.5709	0.360348	10	179.778	28.5297	0.158694	9
1.03298	490.722	331.29	2	980.437	P02675	399492	Fibrinogen beta chain precursor [Contains: Fibrinopeptide B]	QDGSVDFGR	0.998952		0.963415	-1.03797	Down	0.690485	0	175.556	28.3598	0.161543	9	182.222	40.2299	0.220774	9
1.03706	512.582	367.7	3	1535.73	P02675	399492	Fibrinogen beta chain precursor [Contains: Fibrinopeptide B]	AHYGGFTVQNEANK	1		1.04425	1.04425	Up	0.751041	-3	78.6667	8.54069	0.108568	3	75.3333	21.58	0.28646	6
1.07862	772.854	510.86	2	1544.7	P02675	399492	Fibrinogen beta chain precursor [Contains: Fibrinopeptide B]	HGTDDGVVWMNWK	1		0.970914	-1.02996	Down	0.777652	0	34.1222	6.64055	0.194611	9	35.1444	8.35047	0.237604	9
1.05442	599.768	531.56	2	1198.53	P02675	399492	Fibrinogen beta chain precursor [Contains: Fibrinopeptide B]	TMTIHNGMFF	0.880118		0.949189	-1.05353	Down	0.790976	0	24.7	3.94905	0.159881	9	26.0222	6.43832	0.247416	9
1.05386	597.05	463.42	4	2385.18	P02675	399492	Fibrinogen beta chain precursor [Contains: Fibrinopeptide B]	KGGETSEMYLIQPDSSVKPYR	0.918478		0.939362	-1.06455	Down	0.802911	-1	22.3333	8.13654	0.364323	3	23.775	4.92705	0.207237	4
1.08068	794.843	436.72	2	1588.68	P02675	399492	Fibrinogen beta chain precursor [Contains: Fibrinopeptide B]	LESDVSAQMEYCR	1		0.977273	-1.02326	Down	0.824686	0	17.2	1.15181	0.0669657	4	17.6	3.16754	0.179974	4
1.0732	720.316	525.85	3	2158.93	P02675	399492	Fibrinogen beta chain precursor [Contains: Fibrinopeptide B]	VYCDMNTENGGWTVIQNR	1	Deamidation(N17)	1.01369	1.01369	Up	0.860397	0	41.9556	6.0492	0.144181	9	41.3889	7.33322	0.177178	9
1.06446	656.991	450.46	3	1968.96	P02675	399492	Fibrinogen beta chain precursor [Contains: Fibrinopeptide B]	KGGETSEMYLIQPDSSVK	0.999981		0.988471	-1.01166	Down	0.876813	0	20.3625	1.95882	0.0961973	8	20.6	3.7489	0.181986	8
1.08422	834.856	566.36	2	1668.7	P02675	399492	Fibrinogen beta chain precursor [Contains: Fibrinopeptide B]	YYWGGQYTWDMAK	0.885964		1.01406	1.01406	Up	0.881404	-1	62.2	6.80515	0.109407	7	61.3375	14.1969	0.231455	8
1.06407	654.814	345.87	2	1308.62	P02675	399492	Fibrinogen beta chain precursor [Contains: Fibrinopeptide B]	QGFGNVATNTDGK	0.999972		1.01186	1.01186	Up	0.912156	0	114.689	16.0599	0.14003	9	113.344	31.9786	0.282137	9
1.07316	719.982	521.85	3	2157.93	P02675	399492	Fibrinogen beta chain precursor [Contains: Fibrinopeptide B]	VYCDMNTENGGWTVIQNR	1		1.04062	1.04062	Up	0.929564	0	39.2778	7.84455	0.19972	9	37.7444	9.16994	0.242948	9
1.07897	776.839	512.3	2	1552.67	P02675	399492	Fibrinogen beta chain precursor [Contains: Fibrinopeptide B]	QGVNDNEEGFFSAR	0.9997	Pyro-glu(N-term)	0.942261	-1.06128	Down	0.929637	0	56.2111	7.68236	0.13667	9	59.6556	13.4684	0.225769	9
1.07173	709.702	509.13	3	2127.09	P02675	399492	Fibrinogen beta chain precursor [Contains: Fibrinopeptide B]	HQLYIDETVNSNIPTNLR	1		1.00843	1.00843	Up	0.951522	0	81.0333	20.035	0.247244	9	80.3556	26.0847	0.324616	9
1.09326	1079.97	525.77	2	2158.93	P02675	399492	Fibrinogen beta chain precursor [Contains: Fibrinopeptide B]	VYCDMNTENGGWTVIQNR	1	Deamidation(N17)	1.00206	1.00206	Up	0.989059	0	16.2333	1.10151	0.0678551	3	16.2	3.63456	0.224355	3
1.08488	842.868	529.43	2	1684.73	P02675	399492	Fibrinogen beta chain precursor [Contains: Fibrinopeptide B]	YYWGGQYTWDMAK	0.998351	Oxidation(M11)	1.14545	1.14545	Up		-2	16.8			1	14.6667	2.45832	0.167613	3
1.04224	535.752	441.94	2	1070.5	NP_116232.2	31377646	fibrinogen C domain containing 1 [Homo sapiens]	EDGSVNFFR	0.999997		1.05824	1.05824	Up	0.57621	1	28.69	6.46159	0.225221	10	27.1111	5.61281	0.20703	9
1.0755	740.348	495.96	2	1479.69	P02679	20178280	Fibrinogen gamma chain precursor (PRO2061)	EGFGHLSPTGTTEF	0.907872		1.32472	1.32472	Up	0.0321986	0	31.4125	6.8355	0.217605	8	23.7125	6.07488	0.256189	8
1.07951	781.851	375.36	2	1562.69	P02679	20178280	Fibrinogen gamma chain precursor (PRO2061)	VAQLEAQCQEPCK	0.999703		1.36042	1.36042	Up	0.0449029	0	21.7667	2.49466	0.114609	3	16	2.40208	0.15013	3
1.03319	491.754	321.87	2	982.501	P02679	20178280	Fibrinogen gamma chain precursor (PRO2061)	LTIGEGQQH	1		1.24725	1.24725	Up	0.0655722	0	32.6	6.66333	0.204397	8	26.1375	6.26691	0.239767	8
1.05449	599.933	426.21	3	1797.78	P02679	20178280	Fibrinogen gamma chain precursor (PRO2061)	CHAGHLNGVYYQGGTY	0.999236		0.872868	-1.14565	Down	0.217738	-2	22.52	4.84118	0.214972	5	25.8	2.46238	0.0954412	7
1.04666	559.615	429.81	3	1676.83	P02679	20178280	Fibrinogen gamma chain precursor (PRO2061)	AIQLTYNPDESSKPN	0.999993		1.08066	1.08066	Up	0.229049	-1	56.975	9.44499	0.165774	8	52.7222	11.8576	0.224906	9
1.01028	378.843	437.57	3	1134.51	P02679	20178280	Fibrinogen gamma chain precursor (PRO2061)	TSTADYAMFK	0.848188		0.887368	-1.12693	Down	0.292097	0	109.59	30.1679	0.275279	10	123.5	27.0427	0.218969	10
1.02114	431.738	365.09	2	862.468	P02679	20178280	Fibrinogen gamma chain precursor (PRO2061)	MIDAATLK	0.989187		1.0724	1.0724	Up	0.312025	-1	361.875	43.718	0.12081	8	337.444	66.9759	0.19848	9
1.04825	567.763	417.65	2	1134.52	P02679	20178280	Fibrinogen gamma chain precursor (PRO2061)	TSTADYAMFK	0.848188		0.903835	-1.1064	Down	0.394765	0	105.267	18.4627	0.175389	9	116.467	33.3527	0.286371	9
1.07869	773.407	347.5	2	1545.81	P02679	20178280	Fibrinogen gamma chain precursor (PRO2061)	LTIGEGQQHHLGGAK	0.999991		0.930673	-1.07449	Down	0.427181	0	55.98	10.2168	0.182509	10	60.15	11.5942	0.192754	10
1.08466	838.911	429.79	2	1676.81	P02679	20178280	Fibrinogen gamma chain precursor (PRO2061)	AIQLTYNPDESSKPN	0.999993		1.02812	1.02812	Up	0.479929	0	83.2667	17.4811	0.209941	9	80.9889	17.8332	0.220193	9
1.0055	347.86	292.36	3	1041.56	P02679	20178280	Fibrinogen gamma chain precursor (PRO2061)	ILTHDSSIR	0.956959		1.07591	1.07591	Up	0.522609	0	34.3333	8.4947	0.247419	9	31.9111	7.15986	0.224369	9
1.06917	693.331	479.83	4	2770.3	P02679	20178280	Fibrinogen gamma chain precursor (PRO2061)	VAQLEAQCQEPCKDTVQIHDITGK	0.996667		0.951821	-1.05062	Down	0.543711	0	188.778	31.9913	0.169465	9	198.333	33.3354	0.168078	9
1.02117	431.747	381.69	2	862.486	P02679	20178280	Fibrinogen gamma chain precursor (PRO2061)	MIDAATLK	0.989187		0.910314	-1.09852	Down	0.59509	0	142.71	37.083	0.259849	10	156.77	72.7583	0.464109	10
1.07718	757.866	396.79	2	1514.72	P02679	20178280	Fibrinogen gamma chain precursor (PRO2061)	YLQEIYNSNNQK	1	Deamidation(N9)	0.956842	-1.0451	Down	0.595883	1	15.15	0.974679	0.0643353	4	15.8333	1.93993	0.122522	3
1.07618	746.382	414.93	2	1491.76	P02679	20178280	Fibrinogen gamma chain precursor (PRO2061)	YEASILTHDSSIR	1		0.952329	-1.05006	Down	0.603018	0	58.6	9.58345	0.16354	9	61.5333	13.4936	0.219289	9
1.03785	515.942	333.5	3	1545.81	P02679	20178280	Fibrinogen gamma chain precursor (PRO2061)	LTIGEGQQHHLGGAK	0.999991		0.943302	-1.06011	Down	0.609056	1	124.28	22.8537	0.183889	5	131.75	18.9978	0.144196	4
1.02324	440.722	355.32	2	880.437	P02679	20178280	Fibrinogen gamma chain precursor (PRO2061)	LDGSVDFK	0.99999		1.10739	1.10739	Up	0.677585	0	259.34	89.8742	0.34655	10	234.19	115.052	0.491277	10
1.09366	1104.03	568.43	2	2207.04	P02679	20178280	Fibrinogen gamma chain precursor (PRO2061)	EGFGHLSPTGTTEFWLGNEK	0.999952		0.977834	-1.02267	Down	0.68491	-1	19.3	3.73809	0.193684	7	19.7375	4.16377	0.210957	8
1.03433	497.916	414.88	3	1491.73	P02679	20178280	Fibrinogen gamma chain precursor (PRO2061)	YEASILTHDSSIR	1		0.965891	-1.03531	Down	0.705881	0	276.889	40.8853	0.14766	9	286.667	64.1872	0.223909	9
1.07714	757.374	390.85	2	1513.74	P02679	20178280	Fibrinogen gamma chain precursor (PRO2061)	YLQEIYNSNNQK	1		0.968812	-1.03219	Down	0.710707	0	86.6333	12.7441	0.147104	9	89.4222	18.0729	0.202107	9
1.07503	736.359	568.62	3	2207.06	P02679	20178280	Fibrinogen gamma chain precursor (PRO2061)	EGFGHLSPTGTTEFWLGNEK	0.999952		0.975394	-1.02523	Down	0.743868	0	220.222	30.8981	0.140304	9	225.778	39.4169	0.174583	9
1.08693	880.445	356.84	1	880.445	P02679	20178280	Fibrinogen gamma chain precursor (PRO2061)	LDGSVDFK	0.99999		1.0314	1.0314	Up	0.752624	-1	15.6	0.3	0.0192308	3	15.125	2.73663	0.180934	4
1.04824	567.761	386.54	2	1134.51	P02679	20178280	Fibrinogen gamma chain precursor (PRO2061)	TSTADYAMFK	0.848188		0.978457	-1.02202	Down	0.754372	0	1408	206.548	0.146696	10	1439	229.175	0.15926	10
1.04826	567.766	437.62	2	1134.52	P02679	20178280	Fibrinogen gamma chain precursor (PRO2061)	TSTADYAMFK	0.848188		0.966904	-1.03423	Down	0.78544	0	39.44	12.1153	0.307183	10	40.79	9.56596	0.234517	10
1.05414	598.734	426.45	2	1196.46	P02679	20178280	Fibrinogen gamma chain precursor (PRO2061)	DNCCILDER	0.998029		0.977328	-1.0232	Down	0.801727	0	177.222	29.1409	0.164432	9	181.333	38.4513	0.212047	9
1.02494	449.744	321.14	2	898.481	P02679	20178280	Fibrinogen gamma chain precursor (PRO2061)	IHLISTQS	0.986388		0.980062	-1.02034	Down	0.804813	0	104.7	23.0886	0.220521	10	106.83	13.5338	0.126686	10
1.09238	1038.42	554.46	2	2075.84	P02679	20178280	Fibrinogen gamma chain precursor (PRO2061)	AGGDAGDAFDGFDFGDDPSDK	1		1.0249	1.0249	Up	0.839485	3	17.15	2.21878	0.129375	6	16.7333	2.89194	0.172825	3
1.00003	300.168	321.12	3	898.488	P02679	20178280	Fibrinogen gamma chain precursor (PRO2061)	IHLISTQS	0.986388		1.01254	1.01254	Up	0.846451	3	47.64	10.0171	0.210267	5	47.05	5.02046	0.106705	2
1.07562	741.633	579.58	3	2222.88	P02679	20178280	Fibrinogen gamma chain precursor (PRO2061)	FAGGDAGDAFDGFDFGDDPSDK	0.988599		0.977424	-1.0231	Down	0.846966	2	36.9857	8.09474	0.218861	7	37.84	6.78476	0.179301	5
1.08887	924.106	479.78	3	2770.3	P02679	20178280	Fibrinogen gamma chain precursor (PRO2061)	VAQLEAQCQEPCKDTVQIHDITGK	0.996667		0.982436	-1.01788	Down	0.864119	0	38.5333	7.39899	0.192015	9	39.2222	9.28706	0.236781	9
1.04671	559.758	431.46	2	1118.51	P02679	20178280	Fibrinogen gamma chain precursor (PRO2061)	VELEDWNGR	0.947976	Deamidation(N7)	0.986411	-1.01378	Down	0.864555	0	82.2667	12.7787	0.155333	9	83.4	14.8709	0.178308	9
1.03568	505.247	390.94	3	1513.72	P02679	20178280	Fibrinogen gamma chain precursor (PRO2061)	YLQEIYNSNNQK	1		0.989169	-1.01095	Down	0.869879	0	69	7.74564	0.112256	9	69.7556	11.1666	0.160082	9
1.0787	773.413	333.44	2	1545.82	P02679	20178280	Fibrinogen gamma chain precursor (PRO2061)	LTIGEGQQHHLGGAK	0.999991		0.995935	-1.00408	Down	0.886092	-1	18.6667	2.75657	0.147673	6	18.7429	4.35464	0.232336	7
1.08992	948.445	588.2	2	1895.88	P02679	20178280	Fibrinogen gamma chain precursor (PRO2061)	ASTPNGYDNGIIWATWK	0.999987	Deamidation(N5),Deamidation(N9)	1.01332	1.01332	Up	0.886327	0	25.3556	4.14008	0.163281	9	25.0222	5.4904	0.219421	9
1.01584	406.868	284.31	3	1218.59	P02679	20178280	Fibrinogen gamma chain precursor (PRO2061)	GEGQQHHLGGAK	0.874255		0.99642	-1.00359	Down	0.984547	-2	16.7	4.51331	0.270258	3	16.76	2.48857	0.148483	5
1.06022	632.636	589.56	3	1895.89	P02679	20178280	Fibrinogen gamma chain precursor (PRO2061)	ASTPNGYDNGIIWATWK	0.999987	Deamidation(N5),Deamidation(N9)	1.00193	1.00193	Up	0.990442	0	25.925	2.92617	0.112871	4	25.875	7.27387	0.281116	4
1.09374	1111.93	579.6	2	2222.85	P02679	20178280	Fibrinogen gamma chain precursor (PRO2061)	FAGGDAGDAFDGFDFGDDPSDK	0.988599		1.06426	1.06426	Up	1	-1	20.15	4.17193	0.207044	2	18.9333	5.7709	0.304801	3
1.01576	406.237	347.98	2	811.466	P02679	20178280	Fibrinogen gamma chain precursor (PRO2061)	IHLISTQ	0.985468		1.02372	1.02372	Up		3	28.05	4.32242	0.154097	4	27.4			1
1.06877	690.293	557.97	2	1379.58	NP_002017.1	16933542	fibronectin 1 isoform 1 preproprotein; cold-insoluble globulin [Homo sapiens]	GGNSNGALCHFPF	0.998877	Deamidation(N3)	0.797214	-1.25437	Down	0.399747	2	20.6	4.24421	0.20603	7	25.84	12.143	0.469931	5
1.08628	864.409	470.95	2	1727.81	NP_002017.1	16933542	fibronectin 1 isoform 1 preproprotein; cold-insoluble globulin [Homo sapiens]	YSFCTDHTVLVQTR	0.999431		0.945946	-1.05714	Down	0.742722	-1	18.2	1.82574	0.100315	4	19.24	6.36695	0.330922	5
1.04989	576.61	471.03	3	1727.81	NP_002017.1	16933542	fibronectin 1 isoform 1 preproprotein; cold-insoluble globulin [Homo sapiens]	YSFCTDHTVLVQTR	0.999431		0.935633	-1.06879	Down	0.909722	0	66.72	20.5816	0.308477	10	71.31	34.2164	0.479827	10
1.02649	457.491	389.48	4	1826.94	P02751	2506872	Fibronectin precursor (FN) (Cold-insoluble globulin) (CIG)	SHPIQWNAPQPSHISK	0.982059		0.728477	-1.37273	Down	0.158834	-2	16.5	1.41421	0.0857099	2	22.65	5.05866	0.22334	4
1.01055	380.235	353.9	2	759.463	P02751	2506872	Fibronectin precursor (FN) (Cold-insoluble globulin) (CIG)	LTVGLTR	0.999008		0.837423	-1.19414	Down	0.194029	-2	273	57.5048	0.21064	6	326	86.325	0.264801	8
1.02563	452.894	455.5	3	1356.67	P02751	2506872	Fibronectin precursor (FN) (Cold-insoluble globulin) (CIG)	IYLYTLNDNAR	0.999842	Deamidation(N7)	1.11024	1.11024	Up	0.235261	0	16.92	2.2698	0.134149	5	15.24	1.83112	0.120152	5
1.04167	532.94	541.16	3	1596.8	P02751	2506872	Fibronectin precursor (FN) (Cold-insoluble globulin) (CIG)	VVSWVSASDTVSGFR	1		0.774427	-1.29128	Down	0.266152	3	24.14	8.29233	0.34351	10	31.1714	14.0646	0.451201	7
1.07023	700.63	539.57	4	2799.5	P02751	2506872	Fibronectin precursor (FN) (Cold-insoluble globulin) (CIG)	GLKPGVVYEGQLISIQQYGHQEVTR	0.999998		0.839654	-1.19097	Down	0.269253	0	84.57	26.5967	0.314493	10	100.72	35.902	0.356453	10
1.05022	578.319	546.65	3	1732.94	P02751	2506872	Fibronectin precursor (FN) (Cold-insoluble globulin) (CIG)	NLQPASEYTVSLVAIK	0.999991		1.21423	1.21423	Up	0.271058	1	78.6333	20.1726	0.25654	6	64.76	18.9468	0.29257	5
1.08276	815.441	473.38	2	1629.87	P02751	2506872	Fibronectin precursor (FN) (Cold-insoluble globulin) (CIG)	VDVIPVNLPGEHGQR	0.999989		0.831297	-1.20294	Down	0.288087	2	23.64	6.45019	0.27285	10	28.4375	10.6959	0.37612	8
1.05937	627.922	542.05	3	1881.75	P02751	2506872	Fibronectin precursor (FN) (Cold-insoluble globulin) (CIG)	EYLGAICSCTCFGGQR	1		0.960544	-1.04108	Down	0.312321	0	17.65	1.73301	0.0981877	4	18.375	7.42849	0.404272	4
1.0811	798.906	541.13	2	1596.8	P02751	2506872	Fibronectin precursor (FN) (Cold-insoluble globulin) (CIG)	VVSWVSASDTVSGFR	1		0.79854	-1.25229	Down	0.328692	1	23.2375	8.17993	0.352014	8	29.1	13.0109	0.44711	7
1.07577	742.845	546.83	2	1484.68	P02751	2506872	Fibronectin precursor (FN) (Cold-insoluble globulin) (CIG)	GEWTCIAYSQLR	0.956422		0.84431	-1.1844	Down	0.340831	0	56.02	17.9095	0.319697	10	66.35	27.9877	0.421819	10
1.0313	481.856	404.48	3	1443.55	P02751	2506872	Fibronectin precursor (FN) (Cold-insoluble globulin) (CIG)	MVDCTCLGEGSGR	0.999984		0.809955	-1.23464	Down	0.34698	0	17.9	2.21811	0.123917	4	22.1	7.42877	0.336144	4
1.0114	384.695	430.38	2	768.383	P02751	2506872	Fibronectin precursor (FN) (Cold-insoluble globulin) (CIG)	TETITGF	0.963208		0.818244	-1.22213	Down	0.355776	1	19.8833	4.40519	0.221552	6	24.3	8.95209	0.368399	5
1.04525	551.924	541.12	3	1653.76	P02751	2506872	Fibronectin precursor (FN) (Cold-insoluble globulin) (CIG)	LLCQCLGFGSGHFR	1		0.857377	-1.16635	Down	0.381078	0	136.04	44.5492	0.327471	10	158.67	65.7517	0.414392	10
1.03386	495.568	546.92	3	1484.69	P02751	2506872	Fibronectin precursor (FN) (Cold-insoluble globulin) (CIG)	GEWTCIAYSQLR	0.956422		0.87223	-1.14649	Down	0.402296	0	50.38	14.6223	0.290241	10	57.76	22.8081	0.394878	10
1.08639	866.976	546.84	2	1732.95	P02751	2506872	Fibronectin precursor (FN) (Cold-insoluble globulin) (CIG)	NLQPASEYTVSLVAIK	0.999991		0.854865	-1.16978	Down	0.405915	0	68.09	22.9541	0.337115	10	79.65	36.0865	0.453064	10
1.07859	772.386	465.39	2	1543.77	P02751	2506872	Fibronectin precursor (FN) (Cold-insoluble globulin) (CIG)	SYTITGLQPGTDYK	0.962554		1.04003	1.04003	Up	0.427355	0	88.6	24.2836	0.274082	10	85.19	41.4571	0.486643	10
1.02557	452.57	472.61	3	1355.69	P02751	2506872	Fibronectin precursor (FN) (Cold-insoluble globulin) (CIG)	IYLYTLNDNAR	0.99955		0.874707	-1.14324	Down	0.441894	0	18.675	4.39649	0.235421	4	21.35	4.78226	0.223993	4
1.03249	487.936	437.63	3	1461.79	P02751	2506872	Fibronectin precursor (FN) (Cold-insoluble globulin) (CIG)	VPGTSTSATLTGLTR	1		0.900831	-1.11009	Down	0.44968	0	61.77	14.2457	0.230625	10	68.57	23.7434	0.346266	10
1.07452	731.397	437.59	2	1461.79	P02751	2506872	Fibronectin precursor (FN) (Cold-insoluble globulin) (CIG)	VPGTSTSATLTGLTR	1		0.89238	-1.1206	Down	0.449765	0	121.56	29.5288	0.242916	10	136.22	51.8338	0.380515	10
1.06266	646.364	576.02	2	1291.72	P02751	2506872	Fibronectin precursor (FN) (Cold-insoluble globulin) (CIG)	GATYNIIVEALK	0.956133		0.879201	-1.1374	Down	0.449945	0	102.55	37.0824	0.361603	10	116.64	44.1452	0.378474	10
1.0547	601.297	415.27	2	1201.59	P02751	2506872	Fibronectin precursor (FN) (Cold-insoluble globulin) (CIG)	EATIPGHLNSY	0.994042		0.816701	-1.22444	Down	0.47541	4	108.186	31.4922	0.291094	7	132.467	46.8898	0.353974	3
1.09041	963.519	695.48	2	1926.03	P02751	2506872	Fibronectin precursor (FN) (Cold-insoluble globulin) (CIG)	VTWAPPPSIDLTNFLVR	0.97932		0.915898	-1.09182	Down	0.501866	0	40.73	9.09274	0.223244	10	44.47	14.5869	0.328017	10
1.09075	978.011	504.14	2	1955.02	P02751	2506872	Fibronectin precursor (FN) (Cold-insoluble globulin) (CIG)	EESPLLIGQQSTVSDVPR	0.98712		0.898975	-1.11238	Down	0.515337	0	29.81	8.22185	0.275808	10	33.16	13.6023	0.410202	10
1.02347	441.907	309.11	3	1323.71	P02751	2506872	Fibronectin precursor (FN) (Cold-insoluble globulin) (CIG)	LGVRPSQGGEAPR	0.999637		0.870451	-1.14883	Down	0.520523	0	77.74	36.8891	0.474519	10	89.31	29.4713	0.329989	10
1.06273	646.843	510.63	2	1292.68	P02751	2506872	Fibronectin precursor (FN) (Cold-insoluble globulin) (CIG)	DLQFVEVTDVK	0.996913		0.89434	-1.11814	Down	0.52451	0	117.4	35.5041	0.30242	10	131.27	57.191	0.435675	10
1.08171	805.065	446.37	3	2413.18	P02751	2506872	Fibronectin precursor (FN) (Cold-insoluble globulin) (CIG)	AVEENQESTPVVIQQETTGTPR	0.999997		0.957964	-1.04388	Down	0.540291	1	33.88	12.4513	0.367512	10	35.3667	26.4599	0.74816	9
1.09282	1059.07	611.53	2	2117.13	P02751	2506872	Fibronectin precursor (FN) (Cold-insoluble globulin) (CIG)	EINLAPDSSSVVVSGLMVATK	0.999999		0.930233	-1.075	Down	0.553217	-2	18.4	1.15326	0.062677	3	19.78	4.60728	0.232926	5
1.01331	394.892	516.46	3	1182.66	P02751	2506872	Fibronectin precursor (FN) (Cold-insoluble globulin) (CIG)	SLLVSWQPPR	0.996494		0.911823	-1.0967	Down	0.555943	0	41.26	9.86297	0.239044	10	45.25	18.4316	0.407328	10
1.02838	467.892	386.69	3	1401.66	P02751	2506872	Fibronectin precursor (FN) (Cold-insoluble globulin) (CIG)	HYQINQQWER	0.994205		0.894716	-1.11767	Down	0.57075	0	90.93	27.2094	0.299234	10	101.63	41.5454	0.408791	10
1.06365	652.331	504.08	3	1954.98	P02751	2506872	Fibronectin precursor (FN) (Cold-insoluble globulin) (CIG)	EESPLLIGQQSTVSDVPR	0.98712		0.919086	-1.08804	Down	0.570754	0	75.65	19.0106	0.251297	10	82.31	30.9595	0.376133	10
1.05627	611.757	370.09	2	1222.51	P02751	2506872	Fibronectin precursor (FN) (Cold-insoluble globulin) (CIG)	TFYSCTTEGR	0.959152		0.909987	-1.09892	Down	0.572646	0	100.59	27.8971	0.277335	10	110.54	46.8483	0.423813	10
1.06796	683.938	426.96	3	2049.8	P02751	2506872	Fibronectin precursor (FN) (Cold-insoluble globulin) (CIG)	GFNCESKPEAEETCFDK	0.999404		0.923157	-1.08324	Down	0.575562	0	79.89	20.6361	0.258306	10	86.54	30.4504	0.351865	10
1.02106	431.245	576	3	1291.72	P02751	2506872	Fibronectin precursor (FN) (Cold-insoluble globulin) (CIG)	GATYNIIVEALK	0.956133		0.913573	-1.0946	Down	0.588016	0	31.5	10.9862	0.348767	10	34.48	13.0718	0.379114	10
1.06193	642.685	695.14	3	1926.04	P02751	2506872	Fibronectin precursor (FN) (Cold-insoluble globulin) (CIG)	VTWAPPPSIDLTNFLVR	0.97932		0.926996	-1.07875	Down	0.599153	0	98.79	22.95	0.232311	10	106.57	39.6086	0.371667	10
1.09163	1014.88	645.3	3	3042.61	P02751	2506872	Fibronectin precursor (FN) (Cold-insoluble globulin) (CIG)	VVTPLSPPTNLHLEANPDTGVLTVSWER	0.999308		0.88804	-1.12608	Down	0.611135	0	38.7333	9.81787	0.253474	6	43.6167	20.2597	0.464493	6
1.07344	722.287	404.44	2	1443.57	P02751	2506872	Fibronectin precursor (FN) (Cold-insoluble globulin) (CIG)	MVDCTCLGEGSGR	0.999984		0.914525	-1.09346	Down	0.659426	0	63.34	19.5162	0.308117	10	69.26	36.6928	0.529784	10
1.06726	678.35	472.68	2	1355.69	P02751	2506872	Fibronectin precursor (FN) (Cold-insoluble globulin) (CIG)	IYLYTLNDNAR	0.99955		0.937612	-1.06654	Down	0.672105	0	46.89	13.5201	0.288338	10	50.01	18.4776	0.369479	10
1.07123	706.372	611.43	3	2117.1	P02751	2506872	Fibronectin precursor (FN) (Cold-insoluble globulin) (CIG)	EINLAPDSSSVVVSGLMVATK	0.999999		0.917426	-1.09001	Down	0.677471	0	35.22	12.024	0.341398	10	38.39	14.8088	0.385747	10
1.09124	997.495	614.85	2	1993.98	P02751	2506872	Fibronectin precursor (FN) (Cold-insoluble globulin) (CIG)	NTFAEVTGLSPGVTYYFK	0.992586		0.933371	-1.07139	Down	0.685443	1	20.7875	7.97414	0.383603	8	22.2714	7.01943	0.315176	7
1.04311	539.779	334.52	2	1078.55	P02751	2506872	Fibronectin precursor (FN) (Cold-insoluble globulin) (CIG)	QYNVGPSVSK	0.917855		0.93832	-1.06573	Down	0.688319	0	105.88	25.9759	0.245333	10	112.84	47.0447	0.416915	10
1.0232	440.548	365.61	3	1319.63	P02751	2506872	Fibronectin precursor (FN) (Cold-insoluble globulin) (CIG)	GEWTCKPIAEK	0.983298		0.937824	-1.0663	Down	0.70323	0	139.22	37.72	0.270938	10	148.45	64.9495	0.437518	10
1.04101	529.883	377.03	3	1587.63	P02751	2506872	Fibronectin precursor (FN) (Cold-insoluble globulin) (CIG)	WCGTTQNYDADQK	0.905762		0.960226	-1.04142	Down	0.720985	-1	20.2333	4.78693	0.236586	6	21.0714	8.58501	0.407424	7
1.05938	627.944	406.72	3	1881.82	P02751	2506872	Fibronectin precursor (FN) (Cold-insoluble globulin) (CIG)	AAHEEICTTNEGVMYR	0.995329		0.947398	-1.05552	Down	0.73373	0	83.93	24.1847	0.288153	10	88.59	44.5118	0.502447	10
1.07472	733.312	430.71	3	2197.92	P02751	2506872	Fibronectin precursor (FN) (Cold-insoluble globulin) (CIG)	QDGHLWCSTTSNYEQDQK	0.871463		0.876741	-1.14059	Down	0.73373	0	41.54	12.9348	0.311382	10	47.38	23.2545	0.490809	10
1.04387	543.959	473.57	3	1629.86	P02751	2506872	Fibronectin precursor (FN) (Cold-insoluble globulin) (CIG)	VDVIPVNLPGEHGQR	0.999989		0.947485	-1.05543	Down	0.73581	0	214.7	53.2166	0.247865	10	226.6	95.5199	0.421535	10
1.08768	898.135	612.45	3	2692.39	P02751	2506872	Fibronectin precursor (FN) (Cold-insoluble globulin) (CIG)	FTQVTPTSLSAQWTPPNVQLTGYR	0.999977		0.911896	-1.09662	Down	0.791337	0	28.67	10.7035	0.373334	10	31.44	12.2318	0.389051	10
1.0902	957.002	525.44	2	1913	P02751	2506872	Fibronectin precursor (FN) (Cold-insoluble globulin) (CIG)	SSPVVIDASTAIDAPSNLR	0.915636		0.955556	-1.04651	Down	0.792086	-2	36.98	6.68969	0.1809	5	38.7	14.7606	0.381412	7
1.06691	675.345	463.68	2	1349.68	P02751	2506872	Fibronectin precursor (FN) (Cold-insoluble globulin) (CIG)	WLPSSSPVTGYR	0.948524		0.958873	-1.04289	Down	0.796595	0	136.16	35.4788	0.260567	10	142	60.7385	0.427736	10
1.0831	821.41	464.08	3	2462.21	P02751	2506872	Fibronectin precursor (FN) (Cold-insoluble globulin) (CIG)	TEIDKPSQMQVTDVQDNSISVK	0.84232		0.954228	-1.04797	Down	0.838186	1	30.09	9.85883	0.327645	10	31.5333	17.116	0.542791	9
1.08103	797.917	388.36	2	1594.83	P02751	2506872	Fibronectin precursor (FN) (Cold-insoluble globulin) (CIG)	QVDAVPANGQTPIQR	0.817614	Deamidation(Q14)	1.03992	1.03992	Up	0.846451	-3	19.8	1.41421	0.0714249	2	19.04	5.60205	0.294225	5
1.06494	660.325	365.64	2	1319.64	P02751	2506872	Fibronectin precursor (FN) (Cold-insoluble globulin) (CIG)	GEWTCKPIAEK	0.983298		0.963393	-1.038	Down	0.850107	0	33.16	8.3532	0.251906	10	34.42	13.8305	0.401817	10
1.04142	531.941	388.51	3	1593.81	P02751	2506872	Fibronectin precursor (FN) (Cold-insoluble globulin) (CIG)	QVDAVPANGQTPIQR	0.817614		0.966869	-1.03427	Down	0.877039	-3	21.575	7.98765	0.370227	4	22.3143	5.65315	0.253342	7
1.08112	799.371	378.48	3	2396.1	P02751	2506872	Fibronectin precursor (FN) (Cold-insoluble globulin) (CIG)	RPGGEPSPEGTTGQSYNQYSQR	1		1.03183	1.03183	Up	0.882197	-2	20.5333	0.251661	0.0122562	3	19.9	8.96521	0.450513	5
1.04518	551.299	344.63	2	1101.59	P02751	2506872	Fibronectin precursor (FN) (Cold-insoluble globulin) (CIG)	VREEVVTVGN	0.999675		0.951865	-1.05057	Down	0.88234	0	39.55	12.2372	0.309412	4	41.55	22.4684	0.540756	4
1.02506	450.57	463.57	3	1349.69	P02751	2506872	Fibronectin precursor (FN) (Cold-insoluble globulin) (CIG)	WLPSSSPVTGYR	0.948524		0.975341	-1.02528	Down	0.890227	0	21.4714	4.18239	0.194789	7	22.0143	9.18829	0.417379	7
1.06732	678.849	484.13	2	1356.69	P02751	2506872	Fibronectin precursor (FN) (Cold-insoluble globulin) (CIG)	IYLYTLNDNAR	0.999842	Deamidation(N7)	0.981553	-1.01879	Down	0.899994	-1	19.0667	3.47755	0.182389	3	19.425	3.60312	0.185489	4
1.05288	591.836	516.58	2	1182.66	P02751	2506872	Fibronectin precursor (FN) (Cold-insoluble globulin) (CIG)	SLLVSWQPPR	0.996494		0.983927	-1.01634	Down	0.924763	-4	137.533	36.2815	0.263801	6	139.78	57.132	0.408728	10
1.02111	431.566	510.77	3	1292.68	P02751	2506872	Fibronectin precursor (FN) (Cold-insoluble globulin) (CIG)	DLQFVEVTDVK	0.996913		0.988735	-1.01139	Down	0.950052	-2	22.675	3.928	0.17323	4	22.9333	8.50075	0.370672	6
1.07751	761.402	645.02	4	3042.59	P02751	2506872	Fibronectin precursor (FN) (Cold-insoluble globulin) (CIG)	VVTPLSPPTNLHLEANPDTGVLTVSWER	0.999308		0.966352	-1.03482	Down	0.967436	-1	22.1778	6.16964	0.27819	9	22.95	9.83997	0.428757	10
1.02119	431.848	346.69	3	1293.53	P02751	2506872	Fibronectin precursor (FN) (Cold-insoluble globulin) (CIG)	WCHDNGVNYK	0.939598		0.959497	-1.04221	Down	0.96985	0	41.22	11.7957	0.286166	10	42.96	17.0278	0.396363	10
1.06124	638.333	526.97	3	1912.98	P02751	2506872	Fibronectin precursor (FN) (Cold-insoluble globulin) (CIG)	SSPVVIDASTAIDAPSNLR	0.915636		1.0014	1.0014	Up	0.991706	1	114.122	17.1745	0.150492	9	113.963	39.0945	0.343047	8
1.08064	794.328	377	2	1587.65	P02751	2506872	Fibronectin precursor (FN) (Cold-insoluble globulin) (CIG)	WCGTTQNYDADQK	0.905762		0.999457	-1.00054	Down	0.997505	0	36.78	10.0274	0.272631	10	36.8	17.1656	0.466456	10
1.07035	701.339	386.77	2	1401.67	P02751	2506872	Fibronectin precursor (FN) (Cold-insoluble globulin) (CIG)	HYQINQQWER	0.994205		0.915558	-1.09223	Down	1	0	29.6	7.62306	0.257536	10	32.33	12.935	0.400092	10
1.03764	515.262	437.16	3	1543.77	P02751	2506872	Fibronectin precursor (FN) (Cold-insoluble globulin) (CIG)	SYTITGLQPGTDYK	0.962554		1.07414	1.07414	Up	1	-4	57.95	35.9917	0.621083	2	53.95	10.7875	0.199954	6
1.07732	759.463	352.43	1	759.463	P02751	2506872	Fibronectin precursor (FN) (Cold-insoluble globulin) (CIG)	LTVGLTR	0.999008		1.23837	1.23837	Up		-3	21.3			1	17.2	2.14009	0.124424	4
1.03963	523.762	300.27	2	1046.52	NP_003656.2	27754776	ficolin 3 isoform 1 precursor [Homo sapiens]	YAVSEAAAHK	0.97522		1.10969	1.10969	Up	0.301984	-2	17.4	1.85203	0.106438	3	15.68	2.36685	0.150947	5
1.00569	349.511	300.24	3	1046.52	NP_003656.2	27754776	ficolin 3 isoform 1 precursor [Homo sapiens]	YAVSEAAAHK	0.97522		1.03478	1.03478	Up	0.707973	0	58.91	12.4532	0.211393	10	56.93	10.743	0.188705	10
1.04796	566.549	589.46	4	2263.17	P21333	113001	Filamin A (Alpha-filamin) (Filamin 1) (Endothelial actin-binding protein) (ABP-280) (Nonmuscle filamin)	LTVSSLQESGLKVNQPASFAVS	0.869369	Deamidation(Q7)	0.783259	-1.27672	Down	0.131296	4	17.4667	1.3938	0.0797975	6	22.3	4.52548	0.202936	2
1.00266	324.837	286.11	3	972.494	XP_379959.1	42658654	FLJ43692 protein [Homo sapiens]	GVPVSGQEAK	0.877673	Deamidation(Q7)	0.935508	-1.06894	Down	0.296567	0	50.19	6.12544	0.122045	10	53.65	8.1001	0.15098	10
1.00265	324.833	301.43	3	972.484	XP_379959.1	42658654	FLJ43692 protein [Homo sapiens]	GVPVSGQEAK	0.877673	Deamidation(Q7)	0.973923	-1.02677	Down	0.708109	0	97.48	17.1111	0.175535	10	100.09	13.3076	0.132956	10
1.05394	597.541	613.67	4	2387.14	P06396	121116	Gelsolin precursor, plasma (Actin-depolymerizing factor) (ADF) (Brevin) (AGEL)	DPDQTDGLGLSYLSSHIANVER	0.999972		1.20844	1.20844	Up	0.0973873	0	50.38	12.3508	0.245152	10	41.69	9.6346	0.231101	10
1.04281	538.272	519.52	4	2150.07	P06396	121116	Gelsolin precursor, plasma (Actin-depolymerizing factor) (ADF) (Brevin) (AGEL)	VHVSEEGTEPEAMLQVLGPK	0.99858		0.687662	-1.4542	Down	0.13332	0	35.3	16.4545	0.466133	9	51.3333	28.8656	0.562317	9
1.04953	574.951	635.25	3	1722.84	P06396	121116	Gelsolin precursor, plasma (Actin-depolymerizing factor) (ADF) (Brevin) (AGEL)	EVQGFESATFLGYFK	1		0.849631	-1.17698	Down	0.156914	-2	19.9286	2.22165	0.11148	7	23.4556	6.45622	0.275253	9
1.08082	796.386	613.43	3	2387.14	P06396	121116	Gelsolin precursor, plasma (Actin-depolymerizing factor) (ADF) (Brevin) (AGEL)	DPDQTDGLGLSYLSSHIANVER	0.999972		1.17669	1.17669	Up	0.221292	0	28.97	7.01586	0.242177	10	24.62	8.27175	0.335977	10
1.08083	796.39	599.32	3	2387.15	P06396	121116	Gelsolin precursor, plasma (Actin-depolymerizing factor) (ADF) (Brevin) (AGEL)	DPDQTDGLGLSYLSSHIANVER	0.999972		1.15866	1.15866	Up	0.360493	-2	21.7	6.3115	0.290852	5	18.7286	2.06939	0.110494	7
1.05166	585.803	340.72	2	1170.6	P06396	121116	Gelsolin precursor, plasma (Actin-depolymerizing factor) (ADF) (Brevin) (AGEL)	PALPAGTEDTAK	0.999964		1.10982	1.10982	Up	0.376578	0	162	33.9182	0.209372	10	145.97	44.3267	0.30367	10
1.04254	537.259	429.09	2	1073.51	P06396	121116	Gelsolin precursor, plasma (Actin-depolymerizing factor) (ADF) (Brevin) (AGEL)	NGNLQYDLH	0.870268		0.861642	-1.16058	Down	0.381243	-1	21.4333	4.29224	0.20026	3	24.875	5.15841	0.207373	4
1.02329	441.196	417.13	3	1321.57	P06396	121116	Gelsolin precursor, plasma (Actin-depolymerizing factor) (ADF) (Brevin) (AGEL)	SEDCFILDHGK	0.999602		0.946574	-1.05644	Down	0.531982	0	163	24.5176	0.150415	10	172.2	38.3255	0.222564	10
1.0772	758.025	600.87	3	2272.06	P06396	121116	Gelsolin precursor, plasma (Actin-depolymerizing factor) (ADF) (Brevin) (AGEL)	AQPVQVAEGSEPDGFWEALGGK	0.999839		1.07317	1.07317	Up	0.569388	0	48.55	9.96775	0.205309	10	45.24	14.9999	0.331564	10
1.04846	568.931	538.56	3	1704.78	P06396	121116	Gelsolin precursor, plasma (Actin-depolymerizing factor) (ADF) (Brevin) (AGEL)	DPDQTDGLGLSYLSSH	1		0.943732	-1.05962	Down	0.573384	1	21.58	3.91232	0.181294	10	22.8667	5.57427	0.243773	9
1.08563	852.89	538.52	2	1704.77	P06396	121116	Gelsolin precursor, plasma (Actin-depolymerizing factor) (ADF) (Brevin) (AGEL)	DPDQTDGLGLSYLSSH	1		0.944751	-1.05848	Down	0.619748	0	32.49	6.25503	0.192522	10	34.39	10.0752	0.292969	10
1.04278	538.267	550.19	4	2150.04	P06396	121116	Gelsolin precursor, plasma (Actin-depolymerizing factor) (ADF) (Brevin) (AGEL)	VHVSEEGTEPEAMLQVLGPK	0.99858		0.944643	-1.0586	Down	0.632931	-3	17.6333	3.10054	0.175834	3	18.6667	1.71659	0.09196	6
1.0431	539.761	321.66	2	1078.51	P06396	121116	Gelsolin precursor, plasma (Actin-depolymerizing factor) (ADF) (Brevin) (AGEL)	YIETDPANR	0.999998		0.958292	-1.04352	Down	0.65253	0	116.26	20.6895	0.177959	10	121.32	28.1007	0.231624	10
1.02386	444.25	341.48	2	887.493	P06396	121116	Gelsolin precursor, plasma (Actin-depolymerizing factor) (ADF) (Brevin) (AGEL)	TGAQELLR	1		0.957919	-1.04393	Down	0.705811	0	235.222	46.6685	0.198402	9	245.556	65.6032	0.267162	9
1.08666	873.459	549.91	2	1745.91	P06396	121116	Gelsolin precursor, plasma (Actin-depolymerizing factor) (ADF) (Brevin) (AGEL)	SVSLVADENPFAQGALK	1		0.963904	-1.03745	Down	0.713303	-1	18.025	3.44807	0.191294	4	18.7	3.44819	0.184395	5
1.05104	582.644	550.28	3	1745.92	P06396	121116	Gelsolin precursor, plasma (Actin-depolymerizing factor) (ADF) (Brevin) (AGEL)	SVSLVADENPFAQGALK	1		1.11176	1.11176	Up	0.816961	-2	18.9	4.80833	0.254409	2	17	3.57864	0.210508	4
1.06509	661.295	417.15	2	1321.58	P06396	121116	Gelsolin precursor, plasma (Actin-depolymerizing factor) (ADF) (Brevin) (AGEL)	SEDCFILDHGK	0.999602		0.981477	-1.01887	Down	0.832055	0	42.92	7.18081	0.167307	10	43.73	9.47887	0.216759	10
1.07282	717.375	550.15	3	2150.11	P06396	121116	Gelsolin precursor, plasma (Actin-depolymerizing factor) (ADF) (Brevin) (AGEL)	VHVSEEGTEPEAMLQVLGPK	0.99858		0.990977	-1.00911	Down	0.906808	-2	71.4714	10.4116	0.145676	7	72.1222	11.3381	0.157206	9
1.04253	537.255	373.98	2	1073.5	P06396	121116	Gelsolin precursor, plasma (Actin-depolymerizing factor) (ADF) (Brevin) (AGEL)	NGNLQYDLH	0.870268		1.01357	1.01357	Up	0.924657	-1	47.6667	11.5611	0.24254	6	47.0286	12.1777	0.258942	7
1.02096	430.825	519.43	5	2150.09	P06396	121116	Gelsolin precursor, plasma (Actin-depolymerizing factor) (ADF) (Brevin) (AGEL)	VHVSEEGTEPEAMLQVLGPK	0.99858		0.952519	-1.04985	Down	1	-6	25.6333	12.9739	0.506136	3	26.9111	14.6093	0.542872	9
1.0345	498.894	334.12	3	1494.66	S71752	7460242	giant protein p619 - human	KICDMQMRGTPR	0.891147	Deamidation(Q6)	0.938197	-1.06587	Down	0.616304	1	25.79	8.33659	0.323249	10	27.4889	6.08285	0.221284	9
1.01857	419.887	375.64	3	1257.65	Q14451	6166185	Growth factor receptor-bound protein 7 (GRB7 adapter protein) (Epidermal growth factor receptor GRB-7) (B47)	SQSPILGGPSSAR	0.857024	Deamidation(Q2)	0.785694	-1.27276	Down	0.31629	0	82.38	34.4194	0.417812	10	104.85	59.1691	0.564322	10
1.02701	460.737	428.63	2	920.466	P00738	123508	Haptoglobin precursor	GSFPWQAK	1		2.18989	2.18989	Up	0.153042	-1	94.0778	111.006	1.17993	9	42.96	30.1544	0.701919	10
1.02761	463.884	373.07	3	1389.64	P00738	123508	Haptoglobin precursor	LPECEAVCGKPK	1		1.97811	1.97811	Up	0.156254	0	98.2625	82.7321	0.84195	8	49.675	24.0601	0.48435	8
1.02066	429.753	342.38	2	858.498	P00738	123508	Haptoglobin precursor	QLVEIEK	0.963464		2.3302	2.3302	Up	0.216373	0	157.133	205.999	1.31098	9	67.4333	55.655	0.825334	9
1.05491	602.322	459.44	2	1203.64	P00738	123508	Haptoglobin precursor	VTSIQDWVQK	0.999999		2.61659	2.61659	Up	0.224313	-1	173.414	202.825	1.1696	7	66.275	53.0207	0.80001	8
1.07384	725.027	542.96	3	2173.07	P00738	123508	Haptoglobin precursor	SPVGVQPILNEHTFCAGMSK	1		0.931787	-1.07321	Down	0.305646	-1	26.7889	3.86796	0.144387	9	28.75	4.22486	0.146952	10
1.07383	725.023	529.34	3	2173.05	P00738	123508	Haptoglobin precursor	SPVGVQPILNEHTFCAGMSK	1		1.86457	1.86457	Up	0.384673	0	98.99	114.206	1.15371	10	53.09	28.7941	0.542363	10
1.0009	308.511	307.61	3	923.518	P00738	123508	Haptoglobin precursor	ILGGHLDAK	1		1.99626	1.99626	Up	0.391267	1	175.05	220.95	1.26221	10	87.6889	69.954	0.797752	9
1.0549	602.314	446.64	2	1203.62	P00738	123508	Haptoglobin precursor	VTSIQDWVQK	0.999999		1.14735	1.14735	Up	0.431704	0	55.44	22.8882	0.412847	10	48.32	15.9837	0.330789	10
1.03299	490.752	407.82	2	980.496	P00738	123508	Haptoglobin precursor	VGYVSGWGR	1		2.14507	2.14507	Up	0.451913	1	117.55	147.407	1.25399	8	54.8	34.9456	0.637694	7
1.00091	308.512	279.23	3	923.521	P00738	123508	Haptoglobin precursor	ILGGHLDAK	1		1.07359	1.07359	Up	0.456483	-3	20.68	3.45789	0.167209	5	19.2625	2.58066	0.133973	8
1.06434	656.314	373.39	2	1311.62	P00738	123508	Haptoglobin precursor	TEGDGVYTLNDK	1		1.66131	1.66131	Up	0.474443	1	50.1714	33.703	0.671757	7	30.2	8.57111	0.283812	6
1.01476	401.885	459.44	3	1203.64	P00738	123508	Haptoglobin precursor	VTSIQDWVQK	0.999999		1.78398	1.78398	Up	0.487453	2	43.975	36.2712	0.824815	4	24.65	8.27315	0.335625	2
1.07321	720.337	372.44	2	1439.67	P00738	123508	Haptoglobin precursor	TEGDGVYTLNNEK	1		1.9259	1.9259	Up	0.520317	1	59.2857	59.1306	0.997384	7	30.7833	13.5034	0.438659	6
1.04388	544.015	543.62	4	2173.04	P00738	123508	Haptoglobin precursor	SPVGVQPILNEHTFCAGMSK	1		0.923956	-1.0823	Down	0.611276	1	124.19	48.1719	0.387889	10	134.411	37.6314	0.279972	9
1.07826	769.396	522.64	2	1537.78	P00738	123508	Haptoglobin precursor	SPVGVQPILNEHTF	1		1.91003	1.91003	Up	0.77283	1	43.1667	27.3412	0.633388	3	22.6	10.6066	0.469319	2
1.06684	673.826	471.71	2	1346.64	P00738	123508	Haptoglobin precursor	SCAVAEYGVYVK	0.999816		1.54392	1.54392	Up	0.846451	3	45.7	37.5674	0.822044	5	29.6	9.19239	0.310554	2
1.0208	430.238	297.11	2	859.469	P00738	123508	Haptoglobin precursor	QLVEIEK	0.998221	Deamidation(Q1)	0.993197	-1.00685	Down	0.888863	-2	22.9429	2.12748	0.0927297	7	23.1	2.26661	0.0981214	9
1.02083	430.242	308.13	2	859.475	P00738	123508	Haptoglobin precursor	QLVEIEK	0.998221	Deamidation(Q1)	1.16863	1.16863	Up	1	1	24.8333	1.25831	0.05067	3	21.25	8.69741	0.40929	2
1.08035	790.882	585.71	2	1580.76	P02790	1708182	Hemopexin precursor (Beta-1B-glycoprotein)	SGAQATWTELPWPH	0.981345		1.26136	1.26136	Up	0.0335926	0	22.2	4.31045	0.194165	8	17.6	3.40126	0.193253	8
1.02737	462.717	340.57	2	924.427	P02790	1708182	Hemopexin precursor (Beta-1B-glycoprotein)	FICPGSSR	0.996372		1.35244	1.35244	Up	0.057087	2	123.9	43.1116	0.347955	10	91.6125	21.0611	0.229893	8
1.08135	801.724	614.4	3	2403.16	P02790	1708182	Hemopexin precursor (Beta-1B-glycoprotein)	SLGPNSCSANGPGLYLIHGPNLY	0.8	Deamidation(N21)	1.21309	1.21309	Up	0.0800002	0	51.35	12.437	0.2422	10	42.33	8.87118	0.209572	10
1.05276	591.336	646.91	3	1771.99	P02790	1708182	Hemopexin precursor (Beta-1B-glycoprotein)	LYLVQGTQVYVFLTK	1		1.21643	1.21643	Up	0.0887328	0	231	66.3476	0.287219	10	189.9	67.8044	0.357053	10
1.08128	801.386	608.76	3	2402.14	P02790	1708182	Hemopexin precursor (Beta-1B-glycoprotein)	SLGPNSCSANGPGLYLIHGPNLY	0.999998		1.21214	1.21214	Up	0.103833	1	58.9556	16.3524	0.277368	9	48.6375	5.21123	0.107144	8
1.07509	737.021	654.08	3	2209.05	P02790	1708182	Hemopexin precursor (Beta-1B-glycoprotein)	LLQDEFPGIPSPLDAAVECH	0.985653		1.37903	1.37903	Up	0.105193	2	21.375	2.86284	0.133934	4	15.5	3.25269	0.209851	2
1.0523	589.248	402.04	2	1177.49	P02790	1708182	Hemopexin precursor (Beta-1B-glycoprotein)	LYCYSDVEK	0.959134		1.19458	1.19458	Up	0.115084	0	546.4	150.485	0.275411	10	457.4	71.2666	0.155808	10
1.01391	397.226	419.83	2	793.445	P02790	1708182	Hemopexin precursor (Beta-1B-glycoprotein)	LYLVQGT	0.942143		0.776646	-1.28759	Down	0.127122	-1	19.0667	1.23423	0.0647325	3	24.55	5.2792	0.215039	4
1.0149	402.517	479.15	3	1205.54	P02790	1708182	Hemopexin precursor (Beta-1B-glycoprotein)	DGWHSWPIAH	0.995749		1.19581	1.19581	Up	0.129014	0	417.1	122.116	0.292774	10	348.8	51.6437	0.148061	10
1.08717	886.5	646.95	2	1771.99	P02790	1708182	Hemopexin precursor (Beta-1B-glycoprotein)	LYLVQGTQVYVFLTK	1		1.18572	1.18572	Up	0.150466	0	171.1	48.3217	0.282418	10	144.3	42.3059	0.29318	10
1.07167	709.338	549.18	3	2126	P02790	1708182	Hemopexin precursor (Beta-1B-glycoprotein)	SLGPNSCSANGPGLYLIHGPN	0.999997		1.19369	1.19369	Up	0.162236	0	69.27	21.3885	0.30877	10	58.03	10.9601	0.18887	10
1.08866	919.447	535.6	2	1837.89	P02790	1708182	Hemopexin precursor (Beta-1B-glycoprotein)	SGAQATWTELPWPHEK	0.999995		1.116	1.116	Up	0.168277	0	90.05	16.265	0.180622	10	80.69	12.5825	0.155936	10
1.0672	678.314	596.95	3	2032.93	P02790	1708182	Hemopexin precursor (Beta-1B-glycoprotein)	QWPQGPSAVDAAFSWEEK	0.999985		1.17016	1.17016	Up	0.171214	0	195.3	54.455	0.278827	10	166.9	30.2304	0.181129	10
1.07627	747.356	519.89	2	1493.7	P02790	1708182	Hemopexin precursor (Beta-1B-glycoprotein)	GPSAVDAAFSWEEK	0.999995		1.21237	1.21237	Up	0.175244	3	17.64	1.98318	0.112425	5	14.55	2.05061	0.140935	2
1.09289	1064	552.03	2	2126.99	P02790	1708182	Hemopexin precursor (Beta-1B-glycoprotein)	SLGPNSCSANGPGLYLIHGPN	0.814721	Deamidation(N5)	1.18497	1.18497	Up	0.178617	0	29.2556	7.31063	0.249889	9	24.6889	6.42251	0.260138	9
1.09198	1023.44	355.2	1	1023.44	P02790	1708182	Hemopexin precursor (Beta-1B-glycoprotein)	VDGALCMEK	0.893568		1.12108	1.12108	Up	0.182719	0	114.16	22.9493	0.201028	10	101.83	16.0444	0.157561	10
1.05536	605.292	345.15	3	1813.86	P02790	1708182	Hemopexin precursor (Beta-1B-glycoprotein)	GNVAEGETKPDPDVTER	0.999896		1.22627	1.22627	Up	0.195717	0	87.85	32.6042	0.371135	10	71.64	19.1179	0.266861	10
1.09287	1063.51	549.15	2	2126.01	P02790	1708182	Hemopexin precursor (Beta-1B-glycoprotein)	SLGPNSCSANGPGLYLIHGPN	0.999997		1.12185	1.12185	Up	0.223643	0	26.24	6.23809	0.237732	10	23.39	3.33148	0.142432	10
1.04897	571.818	370.72	2	1142.63	P02790	1708182	Hemopexin precursor (Beta-1B-glycoprotein)	QGHNSVFLIK	0.975129		1.08878	1.08878	Up	0.235391	0	213.4	35.8212	0.167859	10	196	26.7291	0.136373	10
1.05292	592.042	613.67	4	2365.14	P02790	1708182	Hemopexin precursor (Beta-1B-glycoprotein)	LLQDEFPGIPSPLDAAVECHR	0.999983		1.0864	1.0864	Up	0.258766	0	162.2	29.9993	0.184952	10	149.3	17.4423	0.116827	10
1.08008	788.12	587.87	4	3149.46	P02790	1708182	Hemopexin precursor (Beta-1B-glycoprotein)	CSPHLVLSALTSDNHGATYAFSGTHYWR	0.999862		1.18513	1.18513	Up	0.26289	-3	32.9333	13.7282	0.416847	6	27.7889	11.5325	0.415004	9
1.08315	821.9	332.16	2	1642.79	P02790	1708182	Hemopexin precursor (Beta-1B-glycoprotein)	VAEGETKPDPDVTER	1		1.16767	1.16767	Up	0.269585	0	44.78	15.6028	0.348432	10	38.35	8.2997	0.21642	10
1.06889	690.973	444.14	3	2070.9	P02790	1708182	Hemopexin precursor (Beta-1B-glycoprotein)	TSDNHGATYAFSGTHYWR	0.926772		1.06553	1.06553	Up	0.270344	-1	29.8667	4.33503	0.145146	9	28.03	8.49236	0.302974	10
1.05475	601.532	613.78	4	2403.1	P02790	1708182	Hemopexin precursor (Beta-1B-glycoprotein)	SLGPNSCSANGPGLYLIHGPNLY	0.8	Deamidation(N21)	1.15849	1.15849	Up	0.272116	0	64.91	18.5952	0.286476	10	56.03	16.3697	0.292159	10
1.08314	821.881	607.36	4	3284.5	P02790	1708182	Hemopexin precursor (Beta-1B-glycoprotein)	SLGPNSCSANGPGLYLIHGPNLYCYSDVEK	1		1.01248	1.01248	Up	0.272856	0	73.82	13.1362	0.177949	10	72.91	12.9707	0.1779	10
1.05961	629.281	612.77	2	1257.55	P02790	1708182	Hemopexin precursor (Beta-1B-glycoprotein)	GECQAEGVLFF	0.813522		1.34941	1.34941	Up	0.273036	0	68.28	31.0382	0.454573	10	50.6	16.3708	0.323534	10
1.01083	381.827	464.6	3	1143.47	P02790	1708182	Hemopexin precursor (Beta-1B-glycoprotein)	DYFMPCPGR	0.971698		1.08958	1.08958	Up	0.273612	0	64.83	11.9193	0.183854	10	59.5	8.92139	0.149939	10
1.03385	495.566	652.64	3	1484.68	P02790	1708182	Hemopexin precursor (Beta-1B-glycoprotein)	EWFWDLATGTMK	0.999966		1.10257	1.10257	Up	0.273801	0	287	61.1356	0.213016	10	260.3	42.6043	0.163674	10
1.08959	939.967	613.14	2	1878.93	P02790	1708182	Hemopexin precursor (Beta-1B-glycoprotein)	GIILDSVDAAFICPGSSR	0.966814		0.91425	-1.09379	Down	0.278981	0	513.9	65.8828	0.128202	10	562.1	118.254	0.21038	10
1.01594	407.542	497.84	3	1220.61	P02790	1708182	Hemopexin precursor (Beta-1B-glycoprotein)	NFPSPVDAAFR	1		1.09151	1.09151	Up	0.279275	0	83.02	15.3934	0.185418	10	76.06	12.2923	0.161613	10
1.02694	460.23	535.67	4	1837.9	P02790	1708182	Hemopexin precursor (Beta-1B-glycoprotein)	SGAQATWTELPWPHEK	0.999995		1.10215	1.10215	Up	0.282753	0	36.36	7.4658	0.20533	10	32.99	6.05373	0.183502	10
1.0107	381.209	428.26	3	1141.61	P02790	1708182	Hemopexin precursor (Beta-1B-glycoprotein)	GGYTLVSGYPK	0.880586		1.12373	1.12373	Up	0.292809	1	35.5286	2.39772	0.067487	7	31.6167	7.97757	0.252322	6
1.00447	339.853	408.69	3	1017.54	P02790	1708182	Hemopexin precursor (Beta-1B-glycoprotein)	VWVYPPEK	0.996102		1.08634	1.08634	Up	0.307174	0	51.21	10.1979	0.199138	10	47.14	6.67653	0.141632	10
1.04465	548.262	332.13	3	1642.77	P02790	1708182	Hemopexin precursor (Beta-1B-glycoprotein)	VAEGETKPDPDVTER	1		1.13763	1.13763	Up	0.316762	0	466.2	150.013	0.321779	10	409.8	83.813	0.204522	10
1.04899	571.913	545.85	3	1713.72	P02790	1708182	Hemopexin precursor (Beta-1B-glycoprotein)	GECQAEGVLFFQGDR	0.999999		1.09056	1.09056	Up	0.339679	0	367.3	82.4905	0.224586	10	336.8	52.6494	0.156322	10
1.05851	623.962	507.96	3	1869.87	P02790	1708182	Hemopexin precursor (Beta-1B-glycoprotein)	RGECQAEGVLFFQGDR	0.978967		1.07119	1.07119	Up	0.362758	1	17.38	1.15845	0.066654	5	16.225	2.03531	0.125443	4
1.02677	459.229	438.31	2	917.45	P02790	1708182	Hemopexin precursor (Beta-1B-glycoprotein)	NFPSPVDAA	0.977649		1.14989	1.14989	Up	0.364684	-2	22.5667	7.00019	0.3102	6	19.625	2.59601	0.132281	8
1.09411	1141.58	426.92	1	1141.58	P02790	1708182	Hemopexin precursor (Beta-1B-glycoprotein)	GGYTLVSGYPK	0.880586		1.0363	1.0363	Up	0.384673	0	65.94	11.195	0.169775	10	63.63	11.1299	0.174917	10
1.09414	1143.46	464.57	1	1143.46	P02790	1708182	Hemopexin precursor (Beta-1B-glycoprotein)	DYFMPCPGR	0.971698		1.0649	1.0649	Up	0.405502	0	71.05	14.1131	0.198636	10	66.72	14.7296	0.220768	10
1.09181	1017.54	408.57	1	1017.54	P02790	1708182	Hemopexin precursor (Beta-1B-glycoprotein)	VWVYPPEK	0.996102		1.07059	1.07059	Up	0.414814	2	18.1571	2.65886	0.146436	7	16.96	2.19613	0.129489	5
1.0346	499.562	532.25	3	1496.67	P02790	1708182	Hemopexin precursor (Beta-1B-glycoprotein)	YYCFQGNQFLR	0.920191		0.978199	-1.02229	Down	0.426833	0	206.4	34.2157	0.165774	10	211	47.1876	0.223638	10
1.07662	750.844	614.31	2	1500.68	P02790	1708182	Hemopexin precursor (Beta-1B-glycoprotein)	EWFWDLATGTMK	0.999358	Oxidation(M11)	0.884775	-1.13023	Down	0.427355	0	95.83	43.7693	0.456739	10	108.31	39.8296	0.367737	10
1.07171	709.673	552.15	3	2127	P02790	1708182	Hemopexin precursor (Beta-1B-glycoprotein)	SLGPNSCSANGPGLYLIHGPN	0.814721	Deamidation(N5)	1.09478	1.09478	Up	0.463982	0	60.18	13.7471	0.228434	10	54.97	17.1711	0.312372	10
1.07845	771.342	360.13	1	771.342	P02790	1708182	Hemopexin precursor (Beta-1B-glycoprotein)	QGHNSVF	0.912244	Pyro-glu(N-term)	1.07516	1.07516	Up	0.478326	1	28.42	7.36656	0.259203	10	26.4333	4.27376	0.161681	9
1.05917	626.978	615.38	3	1878.92	P02790	1708182	Hemopexin precursor (Beta-1B-glycoprotein)	GIILDSVDAAFICPGSSR	0.966814		1.06754	1.06754	Up	0.480585	0	423.6	101.12	0.238715	10	396.8	58.961	0.148591	10
1.09359	1097.56	540.56	1	1097.56	P02790	1708182	Hemopexin precursor (Beta-1B-glycoprotein)	CSPHLVLSAL	1		1.08995	1.08995	Up	0.497196	1	27.83	9.14853	0.328729	10	25.5333	4.72149	0.184915	9
1.08591	857.369	545.92	2	1713.73	P02790	1708182	Hemopexin precursor (Beta-1B-glycoprotein)	GECQAEGVLFFQGDR	0.999999		1.06485	1.06485	Up	0.517338	0	399	95.3578	0.238992	10	374.7	66.1716	0.176599	10
1.03481	500.904	614.03	3	1500.7	P02790	1708182	Hemopexin precursor (Beta-1B-glycoprotein)	EWFWDLATGTMK	0.999358	Oxidation(M11)	0.886473	-1.12807	Down	0.541631	0	42.4	19.5002	0.45991	10	47.83	19.5304	0.408329	10
1.0832	822.38	615.35	4	3286.5	P02790	1708182	Hemopexin precursor (Beta-1B-glycoprotein)	SLGPNSCSANGPGLYLIHGPNLYCYSDVEK	0.964834	Deamidation(N5),Deamidation(N10)	0.862317	-1.15967	Down	0.546725	-1	26.7857	10.1108	0.37747	7	31.0625	16.2277	0.52242	8
1.07629	747.357	546.38	2	1493.71	P02790	1708182	Hemopexin precursor (Beta-1B-glycoprotein)	GPSAVDAAFSWEEK	0.999995		1.11411	1.11411	Up	0.569523	0	22.7	7.16984	0.315852	4	20.375	1.8246	0.0895509	4
1.04565	553.785	487.32	2	1106.56	P02790	1708182	Hemopexin precursor (Beta-1B-glycoprotein)	FPSPVDAAFR	0.999987		1.06794	1.06794	Up	0.570688	2	19.7111	4.12263	0.209153	9	18.4571	4.38781	0.23773	7
1.09313	1073.84	659.51	3	3219.49	P02790	1708182	Hemopexin precursor (Beta-1B-glycoprotein)	DGWHSWPIAHQWPQGPSAVDAAFSWEEK	0.999968		0.948138	-1.0547	Down	0.594462	0	35.65	9.11729	0.255744	10	37.6	6.77692	0.180237	10
1.06773	681.986	548.71	3	2043.94	P02790	1708182	Hemopexin precursor (Beta-1B-glycoprotein)	CSPHLVLSALTSDNHGATY	0.994492		1.05149	1.05149	Up	0.609713	0	102.51	20.902	0.203902	10	97.49	22.2842	0.228579	10
1.07696	754.682	603.88	3	2262.03	P02790	1708182	Hemopexin precursor (Beta-1B-glycoprotein)	CSPHLVLSALTSDNHGATYAF	0.814923		1.04472	1.04472	Up	0.648402	0	331.7	74.6206	0.224964	10	317.5	61.6212	0.194082	10
1.09402	1131.53	603.88	2	2262.05	P02790	1708182	Hemopexin precursor (Beta-1B-glycoprotein)	CSPHLVLSALTSDNHGATYAF	0.814923		1.03724	1.03724	Up	0.686345	0	28.69	5.4517	0.190021	10	27.66	5.7668	0.208489	10
1.05777	619.969	541.48	3	1857.89	P02790	1708182	Hemopexin precursor (Beta-1B-glycoprotein)	SLGPNSCSANGPGLYLIH	0.999998		0.969495	-1.03146	Down	0.716944	-1	14.5667	1.77858	0.122099	3	15.025	1.04043	0.0692468	4
1.08317	822.112	612.39	4	3285.42	P02790	1708182	Hemopexin precursor (Beta-1B-glycoprotein)	SLGPNSCSANGPGLYLIHGPNLYCYSDVEK	0.964834	Deamidation(N5)	1.02798	1.02798	Up	0.738508	0	66.51	9.3612	0.140749	10	64.7	14.0035	0.216437	10
1.09175	1016.97	596.68	2	2032.93	P02790	1708182	Hemopexin precursor (Beta-1B-glycoprotein)	QWPQGPSAVDAAFSWEEK	0.999985		1.03439	1.03439	Up	0.74331	0	102.87	25.3639	0.246563	10	99.45	20.3153	0.204276	10
1.09356	1095.84	612.53	3	3285.51	P02790	1708182	Hemopexin precursor (Beta-1B-glycoprotein)	SLGPNSCSANGPGLYLIHGPNLYCYSDVEK	0.964834	Deamidation(N5)	1.02277	1.02277	Up	0.808654	0	90.3	19.073	0.211218	10	88.29	17.4648	0.197812	10
1.01491	402.523	492.46	3	1205.55	P02790	1708182	Hemopexin precursor (Beta-1B-glycoprotein)	DGWHSWPIAH	0.995749		0.90767	-1.10172	Down	0.816961	-2	31.95	11.3844	0.35632	2	35.2	6.98284	0.198376	4
1.03843	518.483	444.1	4	2070.91	P02790	1708182	Hemopexin precursor (Beta-1B-glycoprotein)	TSDNHGATYAFSGTHYWR	0.926772		0.978238	-1.02225	Down	0.870606	0	64.28	18.2451	0.283838	10	65.71	20.3935	0.310357	10
1.05891	625.563	608.97	4	2499.23	P02790	1708182	Hemopexin precursor (Beta-1B-glycoprotein)	EVGTPHGIILDSVDAAFICPGSSR	0.999997		0.985985	-1.01421	Down	0.877986	0	64.02	14.0377	0.219271	10	64.93	12.0087	0.184948	10
1.00978	375.878	437.8	3	1125.62	P02790	1708182	Hemopexin precursor (Beta-1B-glycoprotein)	QGHNSVFLIK	0.999681	Pyro-glu(N-term)	1.01098	1.01098	Up	0.881343	-1	20.8375	2.5873	0.124165	8	20.6111	3.52932	0.171234	9
1.08177	805.63	659.26	4	3219.5	P02790	1708182	Hemopexin precursor (Beta-1B-glycoprotein)	DGWHSWPIAHQWPQGPSAVDAAFSWEEK	0.999968		0.995086	-1.00494	Down	0.939675	0	202.5	40.4619	0.199812	10	203.5	32.1636	0.158052	10
1.09355	1095.51	607.28	3	3284.51	P02790	1708182	Hemopexin precursor (Beta-1B-glycoprotein)	SLGPNSCSANGPGLYLIHGPNLYCYSDVEK	1		1.00495	1.00495	Up	0.95342	0	107.6	22.865	0.2125	10	107.07	16.6046	0.155082	10
1.05991	630.695	587.94	5	3149.44	P02790	1708182	Hemopexin precursor (Beta-1B-glycoprotein)	CSPHLVLSALTSDNHGATYAFSGTHYWR	0.999862		1.00902	1.00902	Up	1	-1	43.3778	21.3232	0.491569	9	42.99	17.4375	0.405617	10
1.04486	549.295	516.75	2	1097.58	P02790	1708182	Hemopexin precursor (Beta-1B-glycoprotein)	CSPHLVLSAL	1		0.783745	-1.27593	Down		-3	13.5			1	17.225	1.49972	0.0870666	4
1.07083	703.885	523.97	2	1406.76	P05546	123055	Heparin cofactor II precursor (HC-II) (Protease inhibitor leuserpin 2) (HLS2)	YEITTIHNLFR	0.999999		0.9024	-1.10816	Down	0.0636223	0	39.48	4.36369	0.110529	10	43.75	5.52494	0.126284	10
1.01109	382.931	389.3	4	1528.7	P05546	123055	Heparin cofactor II precursor (HC-II) (Protease inhibitor leuserpin 2) (HLS2)	FPVEMTHNHNFR	0.974722		0.895655	-1.1165	Down	0.266223	0	83.69	20.9739	0.250614	10	93.44	16.7281	0.179025	10
1.01769	416.217	373.18	4	1661.84	P05546	123055	Heparin cofactor II precursor (HC-II) (Protease inhibitor leuserpin 2) (HLS2)	GETHEQVHSILHFK	0.973928		0.89369	-1.11896	Down	0.278776	0	62.46	16.2565	0.260271	10	69.89	13.3151	0.190515	10
1.05083	581.77	321.45	2	1162.53	P05546	123055	Heparin cofactor II precursor (HC-II) (Protease inhibitor leuserpin 2) (HLS2)	NGNMAGISDQR	0.999999		0.918629	-1.08858	Down	0.27955	0	22.24	3.83846	0.172593	10	24.21	4.05968	0.167686	10
1.04575	554.621	373.15	3	1661.85	P05546	123055	Heparin cofactor II precursor (HC-II) (Protease inhibitor leuserpin 2) (HLS2)	GETHEQVHSILHFK	0.973928		0.896829	-1.11504	Down	0.28143	-1	20.8333	5.21584	0.25036	9	23.23	3.97018	0.170907	10
1.02799	465.745	504.3	2	930.482	P05546	123055	Heparin cofactor II precursor (HC-II) (Protease inhibitor leuserpin 2) (HLS2)	FAFNLYR	0.972464		0.926918	-1.07884	Down	0.375747	0	152.2	28.0666	0.184406	10	164.2	30.9365	0.188407	10
1.02871	469.584	523.85	3	1406.74	P05546	123055	Heparin cofactor II precursor (HC-II) (Protease inhibitor leuserpin 2) (HLS2)	YEITTIHNLFR	0.999999		0.923961	-1.0823	Down	0.37579	0	209	35.1441	0.168154	10	226.2	48.3179	0.213607	10
1.01648	410.249	505.87	2	819.49	P05546	123055	Heparin cofactor II precursor (HC-II) (Protease inhibitor leuserpin 2) (HLS2)	IAIDLFK	0.911704		0.953857	-1.04838	Down	0.460565	0	270.8	35.2635	0.13022	10	283.9	42.0778	0.148214	10
1.025	450.238	368.06	2	899.469	P05546	123055	Heparin cofactor II precursor (HC-II) (Protease inhibitor leuserpin 2) (HLS2)	GPLDQLEK	0.998284		0.964286	-1.03704	Down	0.515952	2	308.571	27.2021	0.0881548	7	320	34.7347	0.108546	5
1.00487	343.531	383.41	3	1028.58	P05546	123055	Heparin cofactor II precursor (HC-II) (Protease inhibitor leuserpin 2) (HLS2)	TLEAQLTPR	1		1.04944	1.04944	Up	0.527519	-3	17.46	2.16979	0.124272	5	16.6375	2.23155	0.134128	8
1.03245	487.731	379.47	2	974.453	P05546	123055	Heparin cofactor II precursor (HC-II) (Protease inhibitor leuserpin 2) (HLS2)	FPVEMTHN	0.974982		1.06904	1.06904	Up	0.551487	0	55.9	13.79	0.246691	10	52.29	12.7891	0.24458	10
1.03656	510.245	388.52	3	1528.72	P05546	123055	Heparin cofactor II precursor (HC-II) (Protease inhibitor leuserpin 2) (HLS2)	FPVEMTHNHNFR	0.974722		1.47918	1.47918	Up	0.57075	0	60.75	73.8342	1.21538	10	41.07	7.40541	0.180312	10
1.00791	364.208	449.18	3	1090.61	P05546	123055	Heparin cofactor II precursor (HC-II) (Protease inhibitor leuserpin 2) (HLS2)	LFLIYEHR	0.970263		0.951068	-1.05145	Down	0.625627	0	24.49	6.08175	0.248336	10	25.75	5.23392	0.203259	10
1.02501	450.245	395.6	2	899.482	P05546	123055	Heparin cofactor II precursor (HC-II) (Protease inhibitor leuserpin 2) (HLS2)	GPLDQLEK	0.998284		1.02823	1.02823	Up	0.690963	-2	113.362	16.8215	0.148387	8	110.25	15.3326	0.139071	10
1.0375	514.79	383.2	2	1028.57	P05546	123055	Heparin cofactor II precursor (HC-II) (Protease inhibitor leuserpin 2) (HLS2)	TLEAQLTPR	1		0.974388	-1.02628	Down	0.722305	2	169.3	26.3694	0.155755	10	173.75	25.5497	0.147048	8
1.00366	333.176	373.37	5	1661.85	P05546	123055	Heparin cofactor II precursor (HC-II) (Protease inhibitor leuserpin 2) (HLS2)	GETHEQVHSILHFK	0.973928		0.965745	-1.03547	Down	0.723366	-5	73.02	13.9904	0.191597	5	75.61	9.80651	0.129699	10
1.04372	543.259	510.64	2	1085.51	P05546	123055	Heparin cofactor II precursor (HC-II) (Protease inhibitor leuserpin 2) (HLS2)	TSCLLFMGR	1		0.971903	-1.02891	Down	0.791606	0	110	26.8807	0.24437	10	113.18	26.1419	0.230976	10
1.07081	703.865	493.29	2	1406.72	P05546	123055	Heparin cofactor II precursor (HC-II) (Protease inhibitor leuserpin 2) (HLS2)	YEITTIHNLFR	0.999999		0.974479	-1.02619	Down	0.80079	0	67.775	8.26131	0.121893	4	69.55	10.5813	0.152139	4
1.06469	658.308	429.65	3	1972.91	P05546	123055	Heparin cofactor II precursor (HC-II) (Protease inhibitor leuserpin 2) (HLS2)	GGETAQSADPQWEQLNNK	0.999989		0.990606	-1.00948	Down	0.903855	0	40.07	5.38435	0.134374	10	40.45	8.1733	0.202059	10
1.05093	582.263	350.66	2	1163.52	P05546	123055	Heparin cofactor II precursor (HC-II) (Protease inhibitor leuserpin 2) (HLS2)	NGNMAGISDQR	0.999993	Deamidation(N3)	1.00678	1.00678	Up	0.906022	0	75.69	9.01966	0.119166	10	75.18	10.0014	0.133033	10
1.0423	536.282	508.09	2	1071.56	P05546	123055	Heparin cofactor II precursor (HC-II) (Protease inhibitor leuserpin 2) (HLS2)	ILNCIYFK	0.986054		1.17643	1.17643	Up	0.909722	0	106.02	69.0241	0.651048	10	90.12	17.6151	0.195462	10
1.09098	986.957	429.26	2	1972.91	P05546	123055	Heparin cofactor II precursor (HC-II) (Protease inhibitor leuserpin 2) (HLS2)	GGETAQSADPQWEQLNNK	0.999989		0.993372	-1.00667	Down	0.913422	0	23.98	3.48992	0.145535	10	24.14	2.97702	0.123323	10
1.00208	319.196	390.94	3	955.572	P05546	123055	Heparin cofactor II precursor (HC-II) (Protease inhibitor leuserpin 2) (HLS2)	ILQLFHGK	0.966128		0.992456	-1.0076	Down	0.915487	-2	53.6125	9.16615	0.17097	8	54.02	6.01125	0.111278	10
1.04321	540.288	454.37	2	1079.57	P05546	123055	Heparin cofactor II precursor (HC-II) (Protease inhibitor leuserpin 2) (HLS2)	NYNLVESLK	0.999332		0.99522	-1.0048	Down	0.947196	0	187.4	28.1117	0.150009	10	188.3	31.7002	0.168349	10
1.00805	365.223	296.07	2	729.438	Q07244	585911	Heterogeneous nuclear ribonucleoprotein K (hnRNP K) (DC-stretch binding protein) (CSBP) (Transformation up-regulated nuclear protein) (TUNP)	NAGAVIGK	0.967511		1.14403	1.14403	Up	0.218742	1	502.8	114.216	0.227159	5	439.5	100.334	0.228292	4
1.03425	497.568	541.13	3	1490.69	P04196	123523	Histidine-rich glycoprotein precursor (Histidine-proline rich glycoprotein) (HPRG)	GGEGTGYFVDFSVR	1		0.846728	-1.18102	Down	0.0599516	1	19.55	3.74707	0.191666	10	23.0889	3.87668	0.167902	9
1.09082	981.004	678.69	2	1961	P04196	123523	Histidine-rich glycoprotein precursor (Histidine-proline rich glycoprotein) (HPRG)	GEVLPLPEANFPSFPLPH	0.993686		0.853078	-1.17223	Down	0.246255	2	19.5111	5.27955	0.270592	9	22.8714	5.63611	0.246426	7
1.08483	841.898	673.98	2	1682.79	P04196	123523	Histidine-rich glycoprotein precursor (Histidine-proline rich glycoprotein) (HPRG)	DSPVLIDFFEDTER	0.99999		0.860602	-1.16198	Down	0.329087	0	83.16	19.8521	0.238722	10	96.63	37.1234	0.384181	10
1.04705	561.602	673.94	3	1682.79	P04196	123523	Histidine-rich glycoprotein precursor (Histidine-proline rich glycoprotein) (HPRG)	DSPVLIDFFEDTER	0.99999		0.882853	-1.13269	Down	0.359421	0	82.07	19.5368	0.238051	10	92.96	30.7641	0.330939	10
1.0761	745.855	540.82	2	1490.7	P04196	123523	Histidine-rich glycoprotein precursor (Histidine-proline rich glycoprotein) (HPRG)	GGEGTGYFVDFSVR	1		0.883245	-1.13219	Down	0.363247	0	61.73	14.697	0.238085	10	69.89	23.2777	0.333062	10
1.08226	810.363	383.03	2	1619.72	P04196	123523	Histidine-rich glycoprotein precursor (Histidine-proline rich glycoprotein) (HPRG)	VSPTDCSAVEPEAEK	1		0.898415	-1.11307	Down	0.418802	0	82.78	23.5191	0.284115	10	92.14	26.9307	0.29228	10
1.05595	608.969	647.64	3	1824.89	P04196	123523	Histidine-rich glycoprotein precursor (Histidine-proline rich glycoprotein) (HPRG)	ADLFYDVEALDLESPK	0.999993		1.10836	1.10836	Up	0.456871	0	99.42	28.8171	0.289852	10	89.7	28.3481	0.316032	10
1.03945	523.026	639.98	4	2089.08	P04196	123523	Histidine-rich glycoprotein precursor (Histidine-proline rich glycoprotein) (HPRG)	KGEVLPLPEANFPSFPLPH	0.999583		1.07118	1.07118	Up	0.489285	-1	19.2143	3.88134	0.202003	7	17.9375	2.87449	0.16025	8
1.01304	393.736	361.42	2	786.464	P04196	123523	Histidine-rich glycoprotein precursor (Histidine-proline rich glycoprotein) (HPRG)	ALDLINK	0.991038		0.939244	-1.06469	Down	0.590859	0	323.1	83.1163	0.257246	10	344	87.5798	0.254592	10
1.07971	784.047	406.01	3	2350.13	P04196	123523	Histidine-rich glycoprotein precursor (Histidine-proline rich glycoprotein) (HPRG)	HPLKPDNQPFPQSVSESCPGK	0.892828		1.07268	1.07268	Up	0.608793	-2	23.1833	6.10554	0.263359	6	21.6125	4.52215	0.209238	8
1.07995	786.474	361.28	1	786.474	P04196	123523	Histidine-rich glycoprotein precursor (Histidine-proline rich glycoprotein) (HPRG)	ALDLINK	0.991038		0.912162	-1.0963	Down	0.616219	-1	19.575	5.6612	0.289206	4	21.46	4.85726	0.22634	5
1.07745	760.838	412.69	2	1520.67	P04196	123523	Histidine-rich glycoprotein precursor (Histidine-proline rich glycoprotein) (HPRG)	YKEENDDFASFR	0.999999		0.956426	-1.04556	Down	0.694702	-1	34.9	7.41873	0.212571	9	36.49	9.86492	0.270346	10
1.08843	912.953	647.77	2	1824.9	P04196	123523	Histidine-rich glycoprotein precursor (Histidine-proline rich glycoprotein) (HPRG)	ADLFYDVEALDLESPK	0.999993		1.06292	1.06292	Up	0.696803	0	54.23	17.312	0.319232	10	51.02	18.9053	0.370547	10
1.03609	507.896	423.54	3	1521.67	P04196	123523	Histidine-rich glycoprotein precursor (Histidine-proline rich glycoprotein) (HPRG)	YKEENDDFASFR	0.999975	Deamidation(N5)	0.966932	-1.0342	Down	0.720247	-1	20.8167	4.30415	0.206764	6	21.5286	4.00446	0.186007	7
1.036	507.56	412.7	3	1520.66	P04196	123523	Histidine-rich glycoprotein precursor (Histidine-proline rich glycoprotein) (HPRG)	YKEENDDFASFR	0.999999		0.965674	-1.03555	Down	0.74365	0	142.63	39.2501	0.275188	10	147.7	27.9724	0.189387	10
1.01305	393.74	334.82	2	786.472	P04196	123523	Histidine-rich glycoprotein precursor (Histidine-proline rich glycoprotein) (HPRG)	ALDLINK	0.991038		1.04246	1.04246	Up	0.824212	2	39.47	6.80589	0.172432	10	37.8625	7.73691	0.204342	8
1.0521	588.283	405.93	4	2350.11	P04196	123523	Histidine-rich glycoprotein precursor (Histidine-proline rich glycoprotein) (HPRG)	HPLKPDNQPFPQSVSESCPGK	0.892828		0.972855	-1.0279	Down	0.846849	0	47.4875	15.1257	0.31852	8	48.8125	11.5363	0.23634	8
1.0697	697.038	638.75	3	2089.1	P04196	123523	Histidine-rich glycoprotein precursor (Histidine-proline rich glycoprotein) (HPRG)	KGEVLPLPEANFPSFPLPH	0.999583		0.979167	-1.02128	Down	0.854691	0	113.27	32.8113	0.289673	10	115.68	24.5417	0.212152	10
1.06401	654.337	678.87	3	1960.99	P04196	123523	Histidine-rich glycoprotein precursor (Histidine-proline rich glycoprotein) (HPRG)	GEVLPLPEANFPSFPLPH	0.993686		0.975904	-1.02469	Down	0.88973	4	40.5	12.4064	0.30633	10	41.5	14.2642	0.343716	6
1.0473	562.806	615.44	2	1124.6	P04196	123523	Histidine-rich glycoprotein precursor (Histidine-proline rich glycoprotein) (HPRG)	DGYLFQLLR	0.998996		0.984449	-1.0158	Down	0.909206	0	173.46	60.7423	0.35018	10	176.2	43.67	0.247843	10
1.05862	624.585	348.42	3	1871.74	P04196	123523	Histidine-rich glycoprotein precursor (Histidine-proline rich glycoprotein) (HPRG)	SCSSCQHATFGTNGAQR	0.808244	Deamidation(N13)	0.988146	-1.012	Down	0.934078	0	19.45	5.15471	0.265023	6	19.6833	4.33194	0.220081	6
1.07319	720.287	399.03	2	1439.57	P04196	123523	Histidine-rich glycoprotein precursor (Histidine-proline rich glycoprotein) (HPRG)	YWNDCEPPDSR	0.900707		1.00491	1.00491	Up	0.971243	0	55.21	16.3674	0.296457	10	54.94	16.6633	0.3033	10
1.04327	540.577	383.16	3	1619.72	P04196	123523	Histidine-rich glycoprotein precursor (Histidine-proline rich glycoprotein) (HPRG)	VSPTDCSAVEPEAEK	1		0.997183	-1.00282	Down	0.984268	-2	35.4	9.17518	0.259186	6	35.5	9.18197	0.258647	8
1.00972	375.544	615.36	3	1124.62	P04196	123523	Histidine-rich glycoprotein precursor (Histidine-proline rich glycoprotein) (HPRG)	DGYLFQLLR	0.998996		1.06502	1.06502	Up	1	0	17.2	3.67696	0.213776	2	16.15	1.06066	0.0656756	2
1.04696	561.247	349.61	2	1121.49	O15379	3334210	Histone deacetylase 3 (HD3) (RPD3-2)	HGECVEYVK	0.884543		0.93918	-1.06476	Down	0.24716	-2	16.6	0.282843	0.0170387	2	17.675	0.670199	0.0379179	4
1.00949	374.496	349.8	3	1121.47	O15379	3334210	Histone deacetylase 3 (HD3) (RPD3-2)	HGECVEYVK	0.884543		0.872028	-1.14675	Down	0.385018	-1	40.84	12.3808	0.303153	5	46.8333	8.09609	0.17287	6
1.03321	491.773	604.11	2	982.537	Q8TEK3	25090171	Histone-lysine N-methyltransferase, H3 lysine-79 specific (Histone H3-K79 methyltransferase) (H3-K79-HMTase) (DOT1-like protein)	QQELLQLK	0.874626	Pyro-glu(N-term)	1.10723	1.10723	Up		2	15.8333	1.5695	0.0991264	3	14.3			1
1.03315	491.738	366.97	2	982.468	A38919	627468	hypothetical protein 1 - human	IEYSDLSR	0.823281		0.930263	-1.07497	Down	1	2	38.9625	4.35265	0.111714	8	41.8833	10.4983	0.250655	6
1.03227	486.785	401.05	2	972.562	T17272	7512524	hypothetical protein DKFZp434B0435.1 - human	ETLIQQLK	0.903807		0.929978	-1.07529	Down	0.598511	0	28.3333	9.93542	0.350662	9	30.4667	6.50385	0.213474	9
1.01177	386.729	416	2	772.451	T42650	11359949	hypothetical protein DKFZp434D0215.1 - human (fragment)	IQILER	0.84087	Deamidation(Q2)	1.04274	1.04274	Up	0.596425	0	43.18	11.0944	0.256934	10	41.41	7.79964	0.188352	10
1.00846	367.681	285.76	2	734.355	NP_060458.2	31377848	hypothetical protein FLJ10074 [Homo sapiens]	SASNDLK	0.911129		0.902454	-1.10809	Down	0.118795	2	43.2125	4.87426	0.112797	8	47.8833	5.24497	0.109536	6
1.02817	466.748	529.58	4	1863.97	XP_043653.3	42662597	hypothetical protein FLJ10097 [Homo sapiens]	LVPNFRWAIPNRHIE	0.845332	Deamidation(N4),Deamidation(N11)	0.940741	-1.06299	Down	0.267867	-2	16.9333	1.59583	0.0942418	6	18	1.82365	0.101314	8
1.05815	621.996	529.59	3	1863.97	XP_043653.3	42662597	hypothetical protein FLJ10097 [Homo sapiens]	LVPNFRWAIPNRHIE	0.845332	Deamidation(N4),Deamidation(N11)	0.958045	-1.04379	Down	0.277186	3	26.88	2.16066	0.0803816	10	28.0571	2.07192	0.0738465	7
1.02236	436.722	316.11	2	872.436	NP_060810.1	8922901	hypothetical protein FLJ11151 [Homo sapiens]	EAGGVFHR	0.840783		0.988408	-1.01173	Down	0.938145	0	31.975	4.1828	0.130815	4	32.35	8.12835	0.251263	4
1.0191	422.739	322.28	2	844.47	NP_079285.1	13376529	hypothetical protein FLJ13621 [Homo sapiens]	QSKLSAVK	0.839402	Pyro-glu(N-term),Deamidation(Q1)	1.17447	1.17447	Up	0.105193	2	52.675	2.78613	0.0528928	4	44.85	2.6163	0.0583343	2
1.01913	422.747	367.15	2	844.485	NP_079285.1	13376529	hypothetical protein FLJ13621 [Homo sapiens]	QSKLSAVK	0.839402	Pyro-glu(N-term),Deamidation(Q1)	0.997658	-1.00235	Down	0.879784	0	340.8	76.2099	0.223621	10	341.6	63.1439	0.184848	10
1.00862	368.696	282.17	2	736.385	NP_116231.1	14249558	hypothetical protein FLJ14803 [Homo sapiens]	GGDFKGR	0.922596		0.954523	-1.04764	Down	0.635008	-3	32.5333	2.31805	0.0712514	3	34.0833	6.89621	0.202334	6
1.07861	772.419	381.47	1	772.419	NP_079215.1	13435149	hypothetical protein FLJ21918 [Homo sapiens]	NGEALIR	0.942826		0.762649	-1.31122	Down	0.57017	0	47.33	33.5838	0.709566	10	62.06	45.3547	0.73082	10
1.01175	386.715	382.08	2	772.422	NP_079215.1	13435149	hypothetical protein FLJ21918 [Homo sapiens]	NGEALIR	0.942826		0.818522	-1.22171	Down	0.73373	0	113.66	55.3856	0.487292	10	138.86	77.8921	0.56094	10
1.02148	433.228	317.27	2	865.449	T00258	7513041	hypothetical protein KIAA0606 - human (fragment)	FLNASANK	0.976402	Deamidation(N7)	1.50989	1.50989	Up	0.148915	1	187	25.2389	0.134967	3	123.85	45.467	0.367113	2
1.00606	351.71	333.08	2	702.413	NP_938019.1	38093651	hypothetical protein LOC255743 [Homo sapiens]	GNGTILK	0.947666		1.22126	1.22126	Up	0.00671004	0	805.3	130.52	0.162077	10	659.4	52.8671	0.0801746	10
1.0868	876.482	383.79	1	876.482	NP_570969.1	18702327	hypothetical protein MGC26988 [Homo sapiens]	NFIQINK	0.997322		0.906168	-1.10355	Down	0.577563	0	51.57	18.6988	0.362592	10	56.91	23.134	0.406501	10
1.02294	439.25	377.91	2	877.491	NP_570969.1	18702327	hypothetical protein MGC26988 [Homo sapiens]	NFIQINK	0.997322	Deamidation(N1)	1.07685	1.07685	Up	0.598552	-1	18.3333	3.06649	0.167263	3	17.025	2.95677	0.173672	4
1.08574	854.499	509.9	1	854.499	NP_689995.2	34303959	hypothetical protein MGC33329 [Homo sapiens]	EQLELLK	0.975668	Pyro_glu(N-term)	0.929329	-1.07605	Down	0.505531	0	101.65	19.8438	0.195217	10	109.38	29.8807	0.273182	10
1.0202	427.75	509.96	2	854.493	NP_689995.2	34303959	hypothetical protein MGC33329 [Homo sapiens]	EQLELLK	0.975668	Pyro_glu(N-term)	0.960396	-1.04124	Down	0.520382	0	281.3	32.4416	0.115327	10	292.9	45.4446	0.155154	10
1.02904	470.816	270.38	5	2350.05	NP_443172.1	16506299	hypothetical protein MGC8974 [Homo sapiens]	RPFEESETEQNNSSQPSKQK	0.95303		0.834211	-1.19874	Down	0.336538	-1	28.15	5.03927	0.179015	8	33.7444	15.7253	0.466012	9
1.07624	747.041	539.18	3	2239.11	NP_062457.2	19923663	hypothetical protein RP1-317E23 [Homo sapiens]	MSGMEATVTIPIWQNKPHGAA	0.954924		1.03556	1.03556	Up	0.713123	0	285.4	47.582	0.16672	10	275.6	67.7827	0.245946	10
1.03579	505.915	391.46	3	1515.73	XP_373581.1	41149956	hypothetical protein XP_378443 [Homo sapiens]	LENGPTVASTGANER	0.937746		1.12485	1.12485	Up	0.153075	-2	18.2	1.4	0.0769231	3	16.18	2.06446	0.127593	5
1.02238	436.742	266.24	2	872.477	XP_379200.1	42656657	hypothetical protein XP_379200 [Homo sapiens]	LAQLAGSGR	0.813927		0.892828	-1.12004	Down		-2	36.1			1	40.4333	11.0292	0.272775	3
1.02428	446.536	564.67	3	1337.59	XP_374264.1	41148637	hypothetical protein XP_379575 [Homo sapiens]	ENQNNDIFLLD	0.956293	Deamidation(N2),Deamidation(Q3),Deamidation(N4)	1.08642	1.08642	Up	0.475047	0	17.6	2.62107	0.148924	3	16.2	1.44222	0.089026	3
1.02952	472.903	440.39	3	1416.69	P01857	121039	Ig gamma-1 chain C region	WYVDGVEVHNAK	0.983096		1.90758	1.90758	Up	0.142028	-4	50.36	44.6505	0.886625	5	26.4	12.7291	0.482163	9
1.02336	441.55	428.38	3	1322.63	P01857	121039	Ig gamma-1 chain C region	STSGGTAALGCLVK	0.999617		0.886721	-1.12775	Down	0.156067	0	30.45	5.93001	0.194746	10	34.34	5.82088	0.169507	10
1.02953	472.908	418.43	3	1416.71	P01857	121039	Ig gamma-1 chain C region	WYVDGVEVHNAK	0.983096		1.12632	1.12632	Up	0.394015	1	29.4111	8.07627	0.274599	9	26.1125	7.41879	0.284109	8
1.06522	661.838	404.3	2	1322.67	P01857	121039	Ig gamma-1 chain C region	STSGGTAALGCLVK	0.999617		0.894253	-1.11825	Down	0.477543	0	379.7	126.705	0.333698	10	424.6	149.056	0.35105	10
1.05511	603.671	637.06	3	1809	P01857	121039	Ig gamma-1 chain C region	VVSVLTVLHQDWLNGK	0.980883	Deamidation(N14)	1.63566	1.63566	Up	0.561363	0	36.925	35.3221	0.95659	4	22.575	9.78311	0.43336	4
1.0716	708.851	442.03	2	1416.69	P01857	121039	Ig gamma-1 chain C region	WYVDGVEVHNAK	0.983096		1.05474	1.05474	Up	0.858528	0	198.938	126.141	0.634071	8	188.613	99.5394	0.527745	8
1.05088	581.815	479.39	2	1162.62	P01857	121039	Ig gamma-1 chain C region	NQVSLTCLVK	0.97065		1.54637	1.54637	Up	0.949004	0	39.3	44.9931	1.14486	7	25.4143	11.3225	0.445516	7
1.02562	452.879	328.39	3	1356.62	P01860	121045	Ig gamma-3 chain C region (Heavy chain disease protein) (HDC)	TPLGDTTHTCPR	1		2.23443	2.23443	Up	0.290307	-2	56.18	69.9787	1.24562	5	25.1429	17.0835	0.679458	7
1.09465	1208.07	551.29	2	2415.13	P01860	121045	Ig gamma-3 chain C region (Heavy chain disease protein) (HDC)	TPEVTCVVVDVSHEDPEVQFK	1		0.99237	-1.00769	Down	0.902633	-2	23.7375	2.58785	0.109019	8	23.92	3.63067	0.151784	10
1.02944	472.579	424.77	3	1415.72	P01860	121045	Ig gamma-3 chain C region (Heavy chain disease protein) (HDC)	WYVDGVQVHNAK	0.995826		0.989843	-1.01026	Down	0.942982	-3	17.8667	3.10859	0.173988	3	18.05	4.07026	0.225499	6
1.05903	626.308	427.16	3	1876.91	P01834	125145	Ig kappa chain C region	VYACEVTHQGLSSPVTK	1		0.498037	-2.00788	Down	0.111887	0	25.3667	7.50022	0.295672	3	50.9333	17.5024	0.343633	3
1.07225	712.662	363.73	3	2135.97	P01834	125145	Ig kappa chain C region	VDNALQSGNSQESVTEQDSK	1		1.38451	1.38451	Up	0.515562	-1	34.2667	20.756	0.605721	3	24.75	7.2427	0.292634	4
1.05426	599.289	528.76	2	1197.57	P01834	125145	Ig kappa chain C region	CLLNNFYPR	0.988032		0.915444	-1.09237	Down	1	1	21.8333	6.49025	0.297263	3	23.85	4.17193	0.174924	2
1.0866	872.44	567	2	1743.87	P01842	125946	Ig lambda chain C regions	YAASSYLSLTPEQWK	0.883669		1.93521	1.93521	Up	0.245278	0	34.35	5.72756	0.166741	2	17.75	1.3435	0.0756903	2
1.05091	581.963	567.29	3	1743.87	P01842	125946	Ig lambda chain C regions	YAASSYLSLTPEQWK	0.883669		1.3961	1.3961	Up	0.268046	-3	32.18	15.5347	0.482744	5	23.05	6.34282	0.275177	8
1.04892	571.589	354.82	3	1712.75	P01842	125946	Ig lambda chain C regions	SYSCQVTHEGSTVEK	0.999997		1.2333	1.2333	Up	0.451913	-1	39.1571	33.0541	0.844141	7	31.75	12.0358	0.37908	8
1.07525	738.048	780.25	3	2212.13	P01842	125946	Ig lambda chain C regions	ATLVCLISDFYPGAVTVAWK	0.999985		1.28596	1.28596	Up	0.488258	-2	38	26.9698	0.709733	6	29.55	8.5271	0.288565	8
1.04314	539.941	370.54	3	1617.81	P01871	127514	Ig mu chain C region	QVGSGVTTDQVQAEAK	0.999986		1.38145	1.38145	Up	0.0674116	-4	28.3	4.25676	0.150416	3	20.4857	4.8437	0.236443	7
1.08217	809.409	370.43	2	1617.81	P01871	127514	Ig mu chain C region	QVGSGVTTDQVQAEAK	0.999986		1.30095	1.30095	Up	0.297428	-4	34.15	12.0835	0.353835	4	26.25	8.13967	0.310083	8
1.02388	444.257	474.62	4	1774	P01871	127514	Ig mu chain C region	GVALHRPDVYLLPPAR	0.990037		1.48782	1.48782	Up	0.312922	-3	39.7	16.9231	0.426274	3	26.6833	8.04025	0.301321	6
1.01801	417.547	438.66	3	1250.62	P01871	127514	Ig mu chain C region	LICQATGFSPR	0.994275		1.09428	1.09428	Up	0.638917	0	23.6	5.88473	0.249353	3	21.5667	3.44867	0.159907	3
1.08125	800.895	421.61	2	1600.78	P01871	127514	Ig mu chain C region	YVTSAPMPEPQAPGR	0.899443		1.07337	1.07337	Up	0.767658	-2	36.74	16.8559	0.45879	5	34.2286	7.58215	0.221515	7
1.04192	534.265	421.7	3	1600.78	P01871	127514	Ig mu chain C region	YVTSAPMPEPQAPGR	0.899443		0.956394	-1.04559	Down	0.816155	-1	24.8875	11.6108	0.46653	8	26.0222	7.28968	0.280133	9
1.00984	376.202	378.56	3	1126.59	P01871	127514	Ig mu chain C region	GVALHRPDVY	0.968658		0.846847	-1.18085	Down	1	1	34.4667	9.55528	0.277232	3	40.7	18.5262	0.455189	2
1.04446	546.902	464.85	3	1638.69	Q96P70	41688593	Importin 9 (Imp9) (Ran-binding protein 9) (RanbP9) (HSPC273)	TEVNYTEEVEDPVD	0.981271		0.81903	-1.22096	Down	0.175006	4	18.1333	2.80847	0.154879	9	22.14	5.32194	0.240377	5
1.01138	384.528	437	3	1151.57	P14616	12644000	Insulin receptor-related protein precursor (IRR) (IR-related receptor)	LEAQEASFQK	0.975138	Deamidation(Q9)	0.93467	-1.0699	Down	0.467943	0	27.04	4.80837	0.177824	10	28.93	6.45102	0.222987	10
1.04986	576.288	436.88	2	1151.57	P14616	12644000	Insulin receptor-related protein precursor (IRR) (IR-related receptor)	LEAQEASFQK	0.975138	Deamidation(Q9)	0.900289	-1.11076	Down	0.820397	0	156.02	37.921	0.243052	10	173.3	39.4069	0.227391	10
1.05205	588	687.87	3	1761.98	P35858	543800	Insulin-like growth factor binding protein complex acid labile chain precursor (ALS)	LAYLQPALFSGLAELR	0.996581		0.880842	-1.13528	Down	0.124466	0	21.4375	3.65394	0.170446	8	24.3375	3.43883	0.141297	8
1.03261	488.613	530.34	3	1463.82	P35858	543800	Insulin-like growth factor binding protein complex acid labile chain precursor (ALS)	LAELPADALGPLQR	0.924975		0.854962	-1.16964	Down	0.201869	0	21.28	5.41106	0.254279	10	24.89	6.68937	0.268757	10
1.01715	413.759	429.63	2	826.51	P35858	543800	Insulin-like growth factor binding protein complex acid labile chain precursor (ALS)	SLLAPLGR	0.919984		0.930654	-1.07451	Down	0.578706	-1	37.95	11.1037	0.292587	8	40.7778	9.14915	0.224366	9
1.08437	835.972	692.41	2	1670.94	P35858	543800	Insulin-like growth factor binding protein complex acid labile chain precursor (ALS)	VAGLLEDTFPGLLGLR	0.967975		1.00169	1.00169	Up	0.682828	-1	31.5333	4.11491	0.130494	9	31.48	6.44581	0.204759	10
[truncated: 7,770 more rows]

## Sheet: Topchange
	Study: Plasma Proteome
			Topchange Sheet
	Number of Significant Changes
	P<0.001	7
	P<0.005	27		Group 1		Group 2
	P<0.01	60		Affected		Unaffected
[truncated: 337 more rows]

[truncated: 2 more sheets: Raw Data, Individual TwinPair Anal]
